# Supplementary material for: Placental endocrine function shapes cerebellar development and social behavior
Source: Nat Neurosci. 2021 Aug 16;24(10):1392–401. doi: 10.1038/s41593-021-00896-4 (PMC8481124; doi:10.1038/s41593-021-00896-4)
Supplement: Supplementary file 2 — Steroid levels in the placenta at E12.5, E14.5 and E17.5. Two-way ANOVA with Sidak’s multiple comparisons test. The effect of akr1c14 deletion in the placenta on ALLO levels was maximal at E14.5, when akr1c14 gene expression peaks. No significant effect of sex was observed. ALLO, allopregnanolone; EPIALLO, epiallopregnanolone; PREG, pregnenolone; PROG, progesterone; ALLOTHDOC, allotetrahydrodeoxycorticosterone. E12.5: n = 5 independent samples per group. Comparison between male C and male plKO: αP < 0.05, ααP < 0.01, αααP < 0.005. Comparison between female C and female plKO: θP < 0.05, θθP < 0.01. [file 41593_2021_896_MOESM2_ESM.xlsx]

## Sheet: Mass Spectrometry
	Embryonic day	C		plKO		Genotype effect:	Sex effect:
	Placental steroid (ng/g)	Males	Females	Males	Females	p value	p value
	E12.5
	PREG	124.04±12.86	175.72±10.08	133.62±28.3	164.94±32.96	0.9796	0.0927
	PROG	17.24±3.84	25.9±15.48	9.87±1.43	14.69±3.18	0.2717	0.4213
	ALLO	22.51±1.95	21.47±4.3	14.68±2.72	13.87±2.09	0.0176	0.7546
	EPIALLO	15.23±2.73	18.58±7.11	12.61±1.33	14.39±1.22	0.3966	0.5212
	ALLOTHDOC	0.31±0.03	0.32±0.04	0.26±0.07	0.29±0.06	0.4351	0.6805
	Androstanediol	0.52±0.15	0.92±0.25	0.45±0.15	0.47±0.17	0.1869	0.2832
	ALLO/PROG (ratio)	1.51±0.25	1.89±0.58	1.59±0.28	1.13±0.26	0.37	0.9172
	ALLOTHDOC/PROG (ratio)	0.023±0.006	0.035±0.013	0.0263±0.005	0.023±0.006	0.5621	0.5567
	E14.5
	PREG	62.21±10.36	77.99±3.05	55.95±12.69	60.81±4.19	0.1914	0.2471
	PROG	4.15±0.93	4.28±0.39	5.1±0.44	4.97±0.51	0.1958	>0.9999
	ALLO	15.62±3.89	13.9±0.36	6.99±0.91αα	7.15±0.66θ	0.0008	0.8589
	EPIALLO	3.99±0.98	3.6±0.2	3.6±0.42	3.70±0.53	0.8147	0.8173
	ALLOTHDOC	0.41±0.06	0.37±0.03	0.17±0.01ααα	0.2±0.03θθ	<0.0001	0.8444
	Androstanediol	0.56±0.18	0.56±0.11	0.32±0.26	0.5±0.13	0.4167	0.6512
	ALLO/PROG (ratio)	3.82±0.73	3.37±0.34	1.38±0.16αα	1.49±0.19θθ	0.0001	0.8867
	ALLOTHDOC/PROG (ratio)	0.112±0.022	0.089±0.013	0.035±0.004ααα	0.041±0.004θ	0.0002	0.5791
	E17.5
	PREG	48.95±6.91	45.93±7.8.9	52.66±3.14	53.74±9.28	0.4457	0.8966
	PROG	3.07±0.21	2.73±0.43	3.47±0.33	3.64±0.35	0.0651	0.7906
	ALLO	6.53±1.06	5.2±1.5	3.44±0.69α	3.72±0.62	0.0331	0.5977
	EPIALLO	2.35±0.17	1.92±0.33	2.68±0.22	2.29±0.25	0.168	0.1074
	ALLOTHDOC	0.66±0.15	0.43±0.11	0.48±0.03	0.36±0.04	0.2388	0.0947
	Androstanediol	0.16±0.03	0.08±0.03	0.11±0.03	0.07±0.01	0.3712	0.0732
	ALLO/PROG (ratio)	2.16±0.39	1.82±0.33	0.98±0.16αα	1.07±0.23	0.0048	0.6735
	ALLOTHDOC/PROG (ratio)	0.218±0.054	0.197±0.086	0.144±0.013	0.103±0.017	0.0939	0.527
