# Supplementary material for: Placental endocrine function shapes cerebellar development and social behavior
Source: Nat Neurosci. 2021 Aug 16;24(10):1392–401. doi: 10.1038/s41593-021-00896-4 (PMC8481124; doi:10.1038/s41593-021-00896-4)
Supplement: Supplementary file 3 — List of cerebellar DEGs in males (sheet 1) and females (sheet 2). Column A, gene Ensembl IDs; Column B, gene names; Column C, A values (average normalized counts); Column D, M values (normalized log fold changes); Column E, P values; Column F, q values; Column G, gene ranking. [file 41593_2021_896_MOESM3_ESM.xlsx]

## Sheet: Males
Gene Ensembl ID	Gene_names	A value	M value	p value	q value	rank
ENSMUSG00000097111	Peak1os	2.11456	-4.83842	3.07664e-14	4.34022e-10	1
ENSMUSG00000038583	Pln	-6.40123	10.0431	6.82412e-13	4.81339e-09	2
ENSMUSG00000034457	Eda2r	-6.40123	10.0572	1.87346e-12	7.98201e-09	3
ENSMUSG00000050921	P2ry10	-6.40123	9.84036	2.26327e-12	7.98201e-09	4
ENSMUSG00000030148	Clec4a2	-6.40123	9.78023	4.93158e-12	1.3914e-08	5
ENSMUSG00000009628	Tex15	-6.40123	9.72099	1.68513e-11	3.96201e-08	6
ENSMUSG00000035226	Rims4	12.5122	-2.82952	2.79336e-08	5.62943e-05	7
ENSMUSG00000049907	Rasl11b	6.64749	1.36709	4.14578e-08	7.31057e-05	8
ENSMUSG00000058600	Rpl30	5.14117	1.61436	4.70493e-08	7.37472e-05	9
ENSMUSG00000019087	Atp6ap1	11.7481	-1.25246	3.42428e-07	0.000483063	10
ENSMUSG00000018770	Atp5g3	12.4671	2.06399	1.34627e-06	0.00172653	11
ENSMUSG00000022429	Dmc1	-6.40123	8.92356	2.14952e-06	0.00252694	12
ENSMUSG00000070423	Olfr558	-6.40123	8.99456	3.72884e-06	0.00404637	13
ENSMUSG00000031231	Cox7b	7.98799	1.24782	4.09814e-06	0.00412946	14
ENSMUSG00000031320	Rps4x	-6.40123	8.91187	6.45875e-06	0.00607424	15
ENSMUSG00000057596	Trim30d	-6.40123	-7.78465	8.30106e-06	0.00731894	16
ENSMUSG00000034566	Atp5h	6.26524	1.17726	1.38283e-05	0.011475	17
ENSMUSG00000080921	Rpl38-ps2	4.33699	1.52795	1.61151e-05	0.0126298	18
ENSMUSG00000068735	Trp53i11	4.25743	1.68139	2.00171e-05	0.0148621	19
ENSMUSG00000022323	Rida	6.526	1.15595	2.13883e-05	0.0150862	20
ENSMUSG00000024379	Tslp	-6.40123	9.85854	2.38547e-05	0.0160247	21
ENSMUSG00000093178	Snord87	-6.40123	-7.61249	2.69713e-05	0.0160314	22
ENSMUSG00000053317	Sec61b	3.55303	1.67662	2.71134e-05	0.0160314	23
ENSMUSG00000024501	Dpysl3	5.0676	1.12949	2.72739e-05	0.0160314	24
ENSMUSG00000020180	Snrpd3	9.23043	-0.968207	3.19097e-05	0.018006	25
ENSMUSG00000003934	Efnb3	6.35418	1.09003	3.41062e-05	0.0185052	26
ENSMUSG00000056201	Cfl1	7.08748	0.906886	4.02826e-05	0.0192291	27
ENSMUSG00000022893	Adamts1	5.52426	1.05749	4.07531e-05	0.0192291	28
ENSMUSG00000035152	Ap2b1	8.84836	-0.853025	4.08641e-05	0.0192291	29
ENSMUSG00000056144	Trim34a	-6.40123	8.58871	4.08928e-05	0.0192291	30
ENSMUSG00000026357	Rgs18	-6.40123	9.73514	5.80145e-05	0.0255832	31
ENSMUSG00000081824	BC002163	4.31833	1.58979	6.00674e-05	0.0255832	32
ENSMUSG00000032324	Tspan3	8.99732	1.1102	6.07168e-05	0.0255832	33
ENSMUSG00000058672	Tubb2a	8.2133	1.05602	6.18105e-05	0.0255832	34
ENSMUSG00000040524	Zfp609	5.01026	-1.22227	6.3473e-05	0.0255832	35
ENSMUSG00000032875	Arhgef17	7.10882	0.85313	6.68556e-05	0.0261981	36
ENSMUSG00000097468	Mdrl	-6.40123	8.51043	7.59199e-05	0.0282228	37
ENSMUSG00000047897	Ripply2	3.4826	1.77427	7.60237e-05	0.0282228	38
ENSMUSG00000027523	Gnas	8.2985	1.00758	8.78763e-05	0.0293496	39
ENSMUSG00000037771	Slc32a1	8.79755	0.943519	9.10699e-05	0.0293496	40
ENSMUSG00000042772	Smg7	9.7811	-0.859665	9.16429e-05	0.0293496	41
ENSMUSG00000033429	Mcee	4.81367	1.20486	9.33724e-05	0.0293496	42
ENSMUSG00000038760	Trhr	-6.40123	9.56308	9.52641e-05	0.0293496	43
ENSMUSG00000024892	Pcx	4.1132	-1.30299	9.80198e-05	0.0293496	44
ENSMUSG00000047238	Mageh1	7.32114	0.8818	9.89874e-05	0.0293496	45
ENSMUSG00000015942	Gtf2ird2	6.09577	-0.920845	0.000100029	0.0293496	46
ENSMUSG00000040356	Skiv2l	5.23531	1.15303	0.000102221	0.0293496	47
ENSMUSG00000007039	Ddah2	7.45276	0.893212	0.000103217	0.0293496	48
ENSMUSG00000077711	AF357399	-6.40123	-8.47455	0.000103687	0.0293496	49
ENSMUSG00000019370	Calm3	10.4407	1.08129	0.000104025	0.0293496	50
ENSMUSG00000050711	Scg2	8.97509	0.897219	0.000108434	0.0299938	51
ENSMUSG00000024429	Gnl1	7.75105	0.855919	0.000139472	0.0375415	52
ENSMUSG00000065110	Snord61	-6.40123	-8.41137	0.000141044	0.0375415	53
ENSMUSG00000043897	Vmn2r2	-6.40123	8.21532	0.000145911	0.038118	54
ENSMUSG00000051790	Nlgn2	7.05353	0.881969	0.000155834	0.0399699	55
ENSMUSG00000024213	Nudt3	10.4255	0.904871	0.000160963	0.0405482	56
ENSMUSG00000033538	Casp4	-6.40123	-8.3532	0.000186056	0.0456056	57
ENSMUSG00000005575	Ube2m	6.42095	0.94819	0.000187505	0.0456056	58
ENSMUSG00000008690	Ncaph2	5.15488	-1.10557	0.000194604	0.0465302	59
ENSMUSG00000101567	Txn-ps1	3.78891	1.47417	0.000197995	0.046552	60
ENSMUSG00000053411	Cbx7	6.3713	1.43089	0.000207593	0.0479943	61
ENSMUSG00000060450	Rnf14	8.78529	0.794906	0.000210934	0.0479943	62
ENSMUSG00000038807	Rap1gap2	6.96425	1.15631	0.000215924	0.0483499	63
ENSMUSG00000004789	Dlst	7.17961	0.777833	0.000225997	0.0498148	64
ENSMUSG00000040097	Flywch1	6.32315	-1.55645	0.000236216	0.0506644	65
ENSMUSG00000021669	Col4a3bp	6.67521	0.893879	0.000237035	0.0506644	66
ENSMUSG00000066705	Fxyd6	5.31529	0.990213	0.00024293	0.0511494	67
ENSMUSG00000017146	Brca1	-6.40123	8.26726	0.000257112	0.0533395	68
ENSMUSG00000029098	Acox3	5.74124	0.973703	0.000271416	0.0538019	69
ENSMUSG00000045648	Vwc2l	-6.40123	9.2352	0.000276801	0.0538019	70
ENSMUSG00000021395	Spin1	5.73476	1.06231	0.000276811	0.0538019	71
ENSMUSG00000042848	Vmn1r226	-6.40123	9.22332	0.000277255	0.0538019	72
ENSMUSG00000017802	Fam134c	6.63268	-0.945341	0.000280992	0.0538019	73
ENSMUSG00000030562	Nox4	-6.40123	9.21876	0.000282225	0.0538019	74
ENSMUSG00000032648	Pygm	3.90703	-1.34484	0.000286953	0.0539739	75
ENSMUSG00000034354	Mtmr3	6.29189	0.828421	0.000302908	0.0562254	76
ENSMUSG00000051579	Tceal8	6.74347	0.813817	0.000329669	0.0603979	77
ENSMUSG00000029663	Gngt1	-6.40123	9.197	0.000341155	0.0617009	78
ENSMUSG00000070304	Scn2b	9.05956	-0.903516	0.000347424	0.0620394	79
ENSMUSG00000035247	Hectd1	8.66432	0.774681	0.000357912	0.0627612	80
ENSMUSG00000007379	Dennd2c	-6.40123	8.30848	0.000360364	0.0627612	81
ENSMUSG00000036529	Sbf1	6.8678	-0.745279	0.000389289	0.0669719	82
ENSMUSG00000039515	Ptpa	7.93446	-0.841593	0.00042619	0.0724368	83
ENSMUSG00000019874	Fabp7	7.80813	1.21987	0.000431937	0.0725037	84
ENSMUSG00000032349	Elovl5	7.22325	0.886682	0.0004369	0.0725037	85
ENSMUSG00000021466	Ptch1	7.46805	0.940409	0.000445292	0.0725037	86
ENSMUSG00000027522	Stx16	7.17861	0.824517	0.000447141	0.0725037	87
ENSMUSG00000056938	Acbd4	5.92964	0.837031	0.000455897	0.0728602	88
ENSMUSG00000022890	Atp5j	6.77685	1.61367	0.000459669	0.0728602	89
ENSMUSG00000054196	Cthrc1	3.33937	1.94373	0.000467479	0.073044	90
ENSMUSG00000056999	Ide	7.14671	-0.805351	0.000481048	0.073044	91
ENSMUSG00000089726	Mir17hg	2.44779	2.49921	0.000485058	0.073044	92
ENSMUSG00000018666	Cbx1	8.7815	0.709051	0.000487606	0.073044	93
ENSMUSG00000027606	Dnajc5b	-6.40123	8.11747	0.000493057	0.073044	94
ENSMUSG00000038055	Dexi	7.88589	0.763656	0.000495198	0.073044	95
ENSMUSG00000011096	Akt1s1	5.86066	-0.92645	0.000497074	0.073044	96
ENSMUSG00000021608	Lpcat1	6.44409	-0.853351	0.000503594	0.0732391	97
ENSMUSG00000059751	Rps3a3	2.92289	-4.73581	0.000519778	0.0740782	98
ENSMUSG00000026750	Psmb7	7.80546	0.769437	0.000519866	0.0740782	99
ENSMUSG00000057322	Rpl38	4.37044	1.70043	0.000531208	0.0749375	100
ENSMUSG00000058301	Upf1	6.24089	-0.8228	0.00055773	0.0779	101
ENSMUSG00000068876	Cgn	1.51177	2.75572	0.000627511	0.0867873	102
ENSMUSG00000026576	Atp1b1	11.6267	0.643488	0.000656589	0.0899272	103
ENSMUSG00000034066	Farp2	1.60024	-2.68081	0.000663015	0.0899341	104
ENSMUSG00000036564	Ndrg4	10.8626	1.90608	0.000685171	0.0909038	105
ENSMUSG00000030000	Add2	3.61402	-1.50978	0.00069082	0.0909038	106
ENSMUSG00000021087	Rtn1	12.3969	1.81471	0.000703218	0.0909038	107
ENSMUSG00000017119	Nbr1	6.59715	0.956124	0.000703859	0.0909038	108
ENSMUSG00000034951	Cog7	4.77757	1.13609	0.000708094	0.0909038	109
ENSMUSG00000014859	E2f4	2.83724	1.76807	0.00070992	0.0909038	110
ENSMUSG00000022889	Mrpl39	4.5211	1.09475	0.000717235	0.0909038	111
ENSMUSG00000085939	Cd63-ps	5.09193	0.969883	0.000721714	0.0909038	112
ENSMUSG00000042167	Papd4	-6.40123	8.10032	0.000733957	0.0916277	113
ENSMUSG00000028373	Astn2	5.9511	-0.87162	0.000753394	0.09318	114
ENSMUSG00000000339	Rtca	4.68447	1.0431	0.000766912	0.09318	115
ENSMUSG00000025608	Podxl	5.12191	1.03148	0.000767065	0.09318	116
ENSMUSG00000071203	Naip5	-6.40123	8.07058	0.000786945	0.09318	117
ENSMUSG00000040479	Dgkz	10.7594	-1.01615	0.000787917	0.09318	118
ENSMUSG00000072235	Tuba1a	9.73968	0.67816	0.000796301	0.09318	119
ENSMUSG00000001120	Pcbp3	4.53175	-1.0601	0.000799015	0.09318	120
ENSMUSG00000034259	Exosc4	3.60551	-1.33372	0.000799233	0.09318	121
ENSMUSG00000043284	Tmem11	4.32924	1.12545	0.000813215	0.094033	122
ENSMUSG00000031634	Ufsp2	6.93934	0.691381	0.000829761	0.0951662	123
ENSMUSG00000018965	Ywhah	6.42909	-1.10458	0.000881592	0.10016	124
ENSMUSG00000022241	Tars	7.04346	0.816636	0.000887499	0.10016	125
ENSMUSG00000008958	Vps72	7.02993	-0.778542	0.000904022	0.101215	126
ENSMUSG00000041028	Ghitm	10.0153	1.07095	0.000919693	0.102158	127
ENSMUSG00000026872	Zeb2	7.81784	-0.73933	0.000961501	0.105968	128
ENSMUSG00000032184	Lysmd2	5.95933	1.03635	0.000971487	0.106238	129
ENSMUSG00000026111	Unc50	6.78574	1.38002	0.00100155	0.108684	130
ENSMUSG00000037326	Capn15	4.17969	-1.2522	0.00102076	0.109923	131
ENSMUSG00000027015	Cybrd1	1.0824	3.15578	0.0010327	0.110012	132
ENSMUSG00000098682	Otx2os1	-0.0535393	4.42873	0.00103719	0.110012	133
ENSMUSG00000005580	Adcy9	5.36545	-1.04104	0.00105331	0.110888	134
ENSMUSG00000066438	Plekhd1	7.62028	0.703064	0.00110289	0.115246	135
ENSMUSG00000051285	Pcmtd1	8.13003	-0.72959	0.00111466	0.115246	136
ENSMUSG00000050043	Tmx2	5.12347	-0.920823	0.00111921	0.115246	137
ENSMUSG00000065922	n-R5-8s1	6.70301	-1.98201	0.00113753	0.116284	138
ENSMUSG00000016554	Eif3d	6.53353	-0.77043	0.00123054	0.124554	139
ENSMUSG00000022090	Pdlim2	7.22329	0.699707	0.00123609	0.124554	140
ENSMUSG00000034384	Barhl2	4.8447	1.24365	0.00124881	0.124581	141
ENSMUSG00000069171	Nr2f1	8.06156	0.795943	0.00125402	0.124581	142
ENSMUSG00000001911	Nfix	10.7061	-0.680248	0.00128632	0.126896	143
ENSMUSG00000031951	Tmem231	4.2728	1.15273	0.00131957	0.129272	144
ENSMUSG00000024308	Tapbp	5.512	-0.932134	0.00133907	0.129832	145
ENSMUSG00000091989	Ndufab1-ps	4.42952	1.51086	0.00134909	0.129832	146
ENSMUSG00000041046	Ramp3	6.32456	-0.805738	0.00135597	0.129832	147
ENSMUSG00000024491	Rbm27	6.79524	0.787549	0.0013621	0.129832	148
ENSMUSG00000047003	Zfp41	4.55926	-1.09584	0.00138358	0.130726	149
ENSMUSG00000079157	Fam155a	6.68826	0.853245	0.00139001	0.130726	150
ENSMUSG00000015605	Srf	6.27834	0.799092	0.00144382	0.134887	151
ENSMUSG00000030029	Lrig1	5.08076	1.32197	0.00147615	0.137	152
ENSMUSG00000036611	Eepd1	2.88255	1.65714	0.00150825	0.139065	153
ENSMUSG00000026764	Kif5c	10.6721	0.660637	0.00154837	0.141837	154
ENSMUSG00000018900	Slc22a5	1.54165	-2.78048	0.00156366	0.142242	155
ENSMUSG00000028347	Tmeff1	4.92089	1.35098	0.0015832	0.142242	156
ENSMUSG00000015829	Tnr	7.3417	-0.718849	0.00158549	0.142242	157
ENSMUSG00000036478	Btg1	7.41268	-0.854895	0.0016101	0.142242	158
ENSMUSG00000031969	Acad8	5.79629	0.753229	0.00161243	0.142242	159
ENSMUSG00000040843	Tiprl	7.42756	0.695373	0.00161489	0.142242	160
ENSMUSG00000030298	Sec13	4.74997	1.114	0.0016328	0.142242	161
ENSMUSG00000059975	Zfp74	5.24029	0.973605	0.00163346	0.142242	162
ENSMUSG00000029120	Ppp2r2c	10.7727	0.735046	0.00166233	0.143019	163
ENSMUSG00000024978	Gpam	-6.40123	-6.80296	0.00167932	0.143019	164
ENSMUSG00000053838	Nudcd3	8.61572	-0.69955	0.00168712	0.143019	165
ENSMUSG00000029636	Wasf3	3.16373	-1.60819	0.00168718	0.143019	166
ENSMUSG00000039354	Smarcal1	4.93054	-0.846796	0.00169766	0.143019	167
ENSMUSG00000025278	Flnb	4.59965	1.02363	0.00170861	0.143019	168
ENSMUSG00000027500	Stmn2	11.0355	0.606456	0.00172863	0.143019	169
ENSMUSG00000066839	Ecsit	6.59144	0.997251	0.00173227	0.143019	170
ENSMUSG00000001105	Ift20	8.02505	0.679048	0.00173779	0.143019	171
ENSMUSG00000024423	Impact	7.70771	0.734852	0.00175143	0.143019	172
ENSMUSG00000051920	Rspo2	-6.40123	8.0356	0.0017539	0.143019	173
ENSMUSG00000005034	Prkacb	9.37664	-0.702637	0.0017753	0.143932	174
ENSMUSG00000033295	Ptprf	6.42879	0.797632	0.0018001	0.144333	175
ENSMUSG00000044894	Uqcrq	8.04687	0.666158	0.00180071	0.144333	176
ENSMUSG00000030545	Pex11a	5.32815	0.787463	0.00181799	0.144895	177
ENSMUSG00000007646	Rad51c	5.72299	-0.850404	0.00184174	0.145889	178
ENSMUSG00000030689	Ino80e	6.39892	-0.782003	0.00185774	0.145889	179
ENSMUSG00000007836	Hnrnpa0	8.78427	0.852159	0.00187081	0.145889	180
ENSMUSG00000064215	Ifi27	5.3976	0.937447	0.00187183	0.145889	181
ENSMUSG00000032399	Rpl4	8.16838	0.645488	0.00190772	0.14785	182
ENSMUSG00000058254	Tspan7	10.0524	0.917925	0.00191795	0.14785	183
ENSMUSG00000041476	Smpx	5.36826	0.812554	0.0019664	0.150761	184
ENSMUSG00000020537	Drg2	4.98748	-0.936695	0.00200952	0.153234	185
ENSMUSG00000064563	Snora7a	1.9375	-2.54278	0.00204233	0.154899	186
ENSMUSG00000065259	Snora30	4.89993	-1.30786	0.00205637	0.155129	187
ENSMUSG00000019978	Epb41l2	7.06077	0.989086	0.00208047	0.156113	188
ENSMUSG00000058351	Smim4	5.9998	0.757006	0.00209452	0.156336	189
ENSMUSG00000034839	Larp6	5.52231	0.838799	0.00211165	0.156784	190
ENSMUSG00000036442	Thap11	5.66067	0.95113	0.00215474	0.158882	191
ENSMUSG00000023118	Sympk	6.40428	-0.678221	0.00216243	0.158882	192
ENSMUSG00000038462	Uqcrfs1	8.10243	1.10818	0.00219981	0.160706	193
ENSMUSG00000036817	Sun1	6.82159	0.938386	0.0022273	0.160706	194
ENSMUSG00000028081	Rps3a1	1.56829	2.52526	0.00223018	0.160706	195
ENSMUSG00000024258	Polr2d	3.72426	1.59296	0.00223282	0.160706	196
ENSMUSG00000099784	Dalir	0.705806	-3.99861	0.00225163	0.161237	197
ENSMUSG00000063802	Hspbp1	6.18974	-1.11184	0.00227159	0.16182	198
ENSMUSG00000028419	Chmp5	7.83273	0.945557	0.00228272	0.16182	199
ENSMUSG00000028062	Lamtor2	6.38918	-0.727531	0.00232088	0.163703	200
ENSMUSG00000025607	Copg2	8.05385	-0.732174	0.00233646	0.163982	201
ENSMUSG00000003354	Ccdc65	-6.40123	7.94601	0.00236612	0.165242	202
ENSMUSG00000042216	Sgsm1	7.2901	0.711244	0.00238297	0.165599	203
ENSMUSG00000026273	Mterf4	5.9199	-0.732339	0.00241293	0.166655	204
ENSMUSG00000051236	Msrb3	5.11837	0.93091	0.0024218	0.166655	205
ENSMUSG00000041528	Rnf123	5.79018	-0.828671	0.00244297	0.167296	206
ENSMUSG00000024944	Arl2	5.84072	-0.74804	0.00245917	0.167592	207
ENSMUSG00000056596	Trnp1	5.56701	0.881598	0.00248103	0.168269	208
ENSMUSG00000022884	Eif4a2	6.48286	1.00879	0.00250323	0.168962	209
ENSMUSG00000038412	Higd1a	6.46538	0.766082	0.00251723	0.169098	210
ENSMUSG00000074129	Rpl13a	5.80228	0.776167	0.00257217	0.17197	211
ENSMUSG00000017721	Pigt	9.31706	-0.630872	0.00259313	0.172553	212
ENSMUSG00000084349	Rpl3-ps1	5.91066	1.36921	0.00261367	0.173103	213
ENSMUSG00000071650	Ganab	7.71309	0.721792	0.00265609	0.173822	214
ENSMUSG00000071679	Zcchc16	2.19915	2.39215	0.00265756	0.173822	215
ENSMUSG00000030094	Xpc	4.51157	-0.965291	0.00266148	0.173822	216
ENSMUSG00000038255	Neurod2	9.84935	0.650306	0.00269024	0.174891	217
ENSMUSG00000073207	Ccdc160	1.76544	-2.41341	0.0027221	0.17615	218
ENSMUSG00000036644	Tbc1d9b	5.80796	-0.709321	0.00280527	0.179289	219
ENSMUSG00000027889	Ampd2	5.85619	1.09279	0.00280822	0.179289	220
ENSMUSG00000020267	Hint1	9.72988	0.597421	0.00280874	0.179289	221
ENSMUSG00000007739	Cct4	5.99798	0.821316	0.0028446	0.18076	222
ENSMUSG00000039005	Tlr4	3.68234	2.39019	0.00287023	0.181571	223
ENSMUSG00000020453	Patz1	3.74017	1.34831	0.00289588	0.181821	224
ENSMUSG00000027984	Hadh	5.09545	0.803159	0.00289996	0.181821	225
ENSMUSG00000042682	Selenok	7.77407	0.833999	0.00293615	0.183276	226
ENSMUSG00000033096	Apmap	6.20941	0.751223	0.00298361	0.185417	227
ENSMUSG00000032051	Fdx1	5.7615	0.746212	0.00303703	0.187909	228
ENSMUSG00000064326	Siva1	3.23517	1.3827	0.00315817	0.194552	229
ENSMUSG00000053205	Styx	-6.40123	-7.50658	0.00318107	0.194713	230
ENSMUSG00000047084	Ngrn	6.54496	0.846058	0.0031884	0.194713	231
ENSMUSG00000022009	Nufip1	5.47427	-0.81092	0.00323747	0.196525	232
ENSMUSG00000033618	Map3k13	4.61205	-0.880689	0.00325541	0.196525	233
ENSMUSG00000021040	Slirp	6.66244	0.731521	0.00325986	0.196525	234
ENSMUSG00000036398	Ppp1r11	6.42936	-0.692563	0.00328147	0.196631	235
ENSMUSG00000076432	Ywhaq	8.62376	0.757955	0.00329621	0.196631	236
ENSMUSG00000039852	Rere	8.22715	0.614928	0.00331047	0.196631	237
ENSMUSG00000020785	Camkk1	5.491	0.999538	0.00331737	0.196631	238
ENSMUSG00000053310	Nrgn	5.31403	2.34719	0.00338346	0.199709	239
ENSMUSG00000030751	Psma1	6.85042	0.664458	0.00339907	0.199794	240
ENSMUSG00000036580	Spg20	6.99407	-0.646722	0.00344458	0.20163	241
ENSMUSG00000055447	Cd47	9.55039	-0.689688	0.00349589	0.202572	242
ENSMUSG00000020948	Klhl28	5.29421	-0.769664	0.00350022	0.202572	243
ENSMUSG00000079334	Nat6	3.84911	-1.25009	0.00350377	0.202572	244
ENSMUSG00000044408	Sptssa	5.31815	0.862625	0.00361732	0.208284	245
ENSMUSG00000035011	Zbtb7a	10.2084	0.685364	0.00364456	0.208999	246
ENSMUSG00000024667	Tmem216	3.74057	1.18016	0.00383138	0.21797	247
ENSMUSG00000021981	Cab39l	5.73433	0.815059	0.0038319	0.21797	248
ENSMUSG00000096140	Ankrd66	1.41357	2.62038	0.00385093	0.218173	249
ENSMUSG00000019715	Gle1	7.23686	0.669823	0.00390191	0.21825	250
ENSMUSG00000046982	Tshz1	6.88496	0.653163	0.00392345	0.21825	251
ENSMUSG00000056234	Ncoa4	2.80238	-1.37677	0.00392605	0.21825	252
ENSMUSG00000030759	Far1	7.90066	0.687117	0.00393438	0.21825	253
ENSMUSG00000042203	Tbc1d22b	6.40416	-0.657713	0.0039367	0.21825	254
ENSMUSG00000019726	Lyst	5.43118	-0.839503	0.00394511	0.21825	255
ENSMUSG00000060657	Marf1	9.57472	-0.656081	0.00396825	0.218672	256
ENSMUSG00000067608	Pcna-ps2	1.69717	2.42842	0.00401273	0.219058	257
ENSMUSG00000047787	Flrt1	5.53504	-0.709362	0.00401882	0.219058	258
ENSMUSG00000018470	Kcnab3	6.05121	0.848692	0.00402183	0.219058	259
ENSMUSG00000027340	Slc23a2	7.15312	0.809498	0.00405595	0.220067	260
ENSMUSG00000053025	Sv2b	10.0061	-0.61577	0.00408068	0.22056	261
ENSMUSG00000028070	Apoa1bp	7.59317	-0.625412	0.00413227	0.222496	262
ENSMUSG00000029038	Ssu72	6.22651	0.660258	0.00425609	0.227448	263
ENSMUSG00000003873	Bax	6.03647	-0.675583	0.00426351	0.227448	264
ENSMUSG00000029815	Malsu1	4.96781	0.764502	0.00428122	0.227448	265
ENSMUSG00000030592	Ryr1	3.47843	-1.17396	0.00428873	0.227448	266
ENSMUSG00000038582	Pptc7	8.9101	0.663426	0.00447692	0.235253	267
ENSMUSG00000027379	Bub1	-6.40123	-7.22953	0.00449089	0.235253	268
ENSMUSG00000020076	Ddx50	6.39246	0.80708	0.0045014	0.235253	269
ENSMUSG00000037386	Rims2	8.0938	-0.671635	0.00450262	0.235253	270
ENSMUSG00000034201	Gas2l1	3.61962	1.15413	0.00452725	0.235667	271
ENSMUSG00000070421	Olfr658	-6.40123	8.33691	0.00460861	0.239021	272
ENSMUSG00000036751	Cox6b1	8.89773	0.602175	0.00464496	0.239404	273
ENSMUSG00000018401	Mtmr4	7.7942	0.651822	0.00465266	0.239404	274
ENSMUSG00000057113	Npm1	6.83974	0.690615	0.00467037	0.239404	275
ENSMUSG00000007989	Fzd3	5.39028	-0.766399	0.00469552	0.239404	276
ENSMUSG00000002625	Akap8l	7.32734	-0.765836	0.00470086	0.239404	277
ENSMUSG00000024742	Fen1	4.62546	1.0646	0.00478606	0.242867	278
ENSMUSG00000036256	Igfbp7	1.63188	2.35763	0.00482473	0.243519	279
ENSMUSG00000096780	Tmem181b-ps	4.03915	1.26189	0.00483343	0.243519	280
ENSMUSG00000032412	Atp1b3	7.99669	0.673611	0.0048576	0.243866	281
ENSMUSG00000000560	Gabra2	5.13926	-0.766987	0.00492389	0.246317	282
ENSMUSG00000038717	Atp5l	3.1577	1.43066	0.0049647	0.24748	283
ENSMUSG00000000823	Zfp512b	5.36013	-0.783341	0.00506286	0.2493	284
ENSMUSG00000054312	Mrps21	2.80387	1.50915	0.00507776	0.2493	285
ENSMUSG00000029571	Tmem106b	8.32268	0.668993	0.0050884	0.2493	286
ENSMUSG00000027035	Cers6	6.33068	0.751195	0.00509294	0.2493	287
ENSMUSG00000031669	Gins3	3.57298	-1.22592	0.00510194	0.2493	288
ENSMUSG00000040687	Madd	7.96065	0.585732	0.00510722	0.2493	289
ENSMUSG00000049327	Kmt5a	5.48606	0.907073	0.00514179	0.249614	290
ENSMUSG00000021520	Uqcrb	6.39845	0.688948	0.00514906	0.249614	291
ENSMUSG00000043207	Zmpste24	5.54489	-0.821143	0.00518396	0.250445	292
ENSMUSG00000002459	Rgs20	5.05127	0.87957	0.00521898	0.251277	293
ENSMUSG00000091625	Lsm5	4.96223	-0.950227	0.00539254	0.258661	294
ENSMUSG00000022031	Elp3	6.81328	0.584492	0.00540901	0.258661	295
ENSMUSG00000019338	Zfp687	6.19342	0.749575	0.00549647	0.261955	296
ENSMUSG00000068854	Hist2h2be	5.01834	0.809713	0.00554273	0.262131	297
ENSMUSG00000065336	Snora34	-6.40123	-7.23288	0.00559087	0.262131	298
ENSMUSG00000044362	Ccdc89	-6.40123	8.28892	0.00559569	0.262131	299
ENSMUSG00000027784	Ppm1l	9.11968	0.62805	0.00560812	0.262131	300
ENSMUSG00000065610	Mir29a	-6.40123	-8.40039	0.00560936	0.262131	301
ENSMUSG00000027270	Lamp5	1.82823	2.41274	0.00564889	0.262131	302
ENSMUSG00000055150	Zfp78	-6.40123	-7.21748	0.00565871	0.262131	303
ENSMUSG00000033585	Ndn	5.95142	0.780231	0.00566737	0.262131	304
ENSMUSG00000031633	Slc25a4	10.1257	0.60958	0.0056674	0.262131	305
ENSMUSG00000037902	Sirpa	8.80571	1.03761	0.00568802	0.262225	306
ENSMUSG00000048732	Klhl11	3.64465	-1.17226	0.00574983	0.263654	307
ENSMUSG00000053329	D10Jhu81e	5.8156	0.667835	0.0057564	0.263654	308
ENSMUSG00000028156	Eif4e	6.84973	0.649002	0.00578234	0.263756	309
ENSMUSG00000091402	Rd3l	2.54539	-2.08917	0.00579601	0.263756	310
ENSMUSG00000078920	Ifi47	-6.40123	-7.29583	0.00581901	0.263951	311
ENSMUSG00000031802	Phxr4	4.11804	0.914846	0.00588615	0.266141	312
ENSMUSG00000055200	Sertad3	6.47115	-0.78291	0.00590799	0.266275	313
ENSMUSG00000035183	Slc24a5	3.88363	1.30907	0.00595408	0.267498	314
ENSMUSG00000019564	Arid3a	4.05753	0.993243	0.00599942	0.268679	315
ENSMUSG00000007812	Zfp655	6.4539	-0.632097	0.0061367	0.271464	316
ENSMUSG00000004347	Pde1c	7.6299	-0.882775	0.00615788	0.271464	317
ENSMUSG00000029632	Ndufa4	6.87748	1.06376	0.00615827	0.271464	318
ENSMUSG00000021258	Ccnk	5.70272	0.815346	0.0062023	0.271464	319
ENSMUSG00000020375	Rufy1	4.6483	-0.931446	0.00620652	0.271464	320
ENSMUSG00000091512	Lamtor3	4.45801	0.956278	0.00621094	0.271464	321
ENSMUSG00000069662	Marcks	9.69293	0.656744	0.00621317	0.271464	322
ENSMUSG00000029911	Ssbp1	5.19456	0.754646	0.00621557	0.271464	323
ENSMUSG00000022099	Dmtn	6.22597	-0.672077	0.00627684	0.272443	324
ENSMUSG00000040234	Tm7sf3	5.58118	0.837752	0.00628228	0.272443	325
ENSMUSG00000029512	Ulk1	7.93771	0.636185	0.00630547	0.272443	326
ENSMUSG00000024997	Prdx3	6.14782	0.704553	0.00631523	0.272443	327
ENSMUSG00000028759	Hp1bp3	9.67191	0.665465	0.00633785	0.272586	328
ENSMUSG00000061816	Myl1	2.36111	-1.68158	0.00638076	0.273597	329
ENSMUSG00000056457	Prl2c3	-6.40123	8.10751	0.00653163	0.276967	330
ENSMUSG00000028655	Mfsd2a	3.26809	1.3086	0.00653289	0.276967	331
ENSMUSG00000034203	Chchd4	6.46964	0.621497	0.00653328	0.276967	332
ENSMUSG00000021917	Spcs1	6.79955	0.592702	0.0065379	0.276967	333
ENSMUSG00000074748	Atxn7l3b	9.35589	0.732707	0.00660536	0.277058	334
ENSMUSG00000026584	Scyl3	4.30818	0.872392	0.00661521	0.277058	335
ENSMUSG00000014504	Srp19	6.76354	0.692336	0.00661579	0.277058	336
ENSMUSG00000015652	Steap1	2.85306	2.16839	0.00661861	0.277058	337
ENSMUSG00000033434	Gtpbp6	4.29066	-0.916921	0.00668368	0.278955	338
ENSMUSG00000037876	Jmjd1c	7.85777	-0.56429	0.00672525	0.279862	339
ENSMUSG00000032883	Acsl3	8.88667	0.612743	0.00675523	0.280282	340
ENSMUSG00000017754	Pltp	5.4416	0.761481	0.00677709	0.280365	341
ENSMUSG00000022124	Fbxl3	6.14259	0.726107	0.00689786	0.284527	342
ENSMUSG00000070934	Rraga	9.88574	0.773608	0.00698658	0.285297	343
ENSMUSG00000031778	Cx3cl1	4.52424	1.06068	0.00702132	0.285297	344
ENSMUSG00000038187	Btbd10	6.33043	0.730283	0.00706825	0.285297	345
ENSMUSG00000022437	Samm50	6.65684	0.626168	0.00708067	0.285297	346
ENSMUSG00000037415	Ranbp10	5.68891	0.670044	0.00709685	0.285297	347
ENSMUSG00000005360	Slc1a3	11.5736	0.537279	0.00710411	0.285297	348
ENSMUSG00000025920	Stau2	6.69747	0.611435	0.00710465	0.285297	349
ENSMUSG00000039357	Fut11	5.54678	-0.886055	0.00712751	0.285297	350
ENSMUSG00000020430	Pes1	5.34107	-0.800977	0.00715498	0.285297	351
ENSMUSG00000039530	Tusc3	4.75406	1.0091	0.00715554	0.285297	352
ENSMUSG00000045160	Bola3	6.3085	-0.655396	0.00717501	0.285297	353
ENSMUSG00000062098	Btbd3	9.81274	-0.551623	0.00717522	0.285297	354
ENSMUSG00000024535	Snx24	5.148	0.750204	0.00719528	0.285297	355
ENSMUSG00000037761	Actr5	3.69429	-1.19312	0.00722944	0.285297	356
ENSMUSG00000022860	Chodl	-6.40123	8.1811	0.00723912	0.285297	357
ENSMUSG00000021840	Mapk1ip1l	4.35489	0.891066	0.00724012	0.285297	358
ENSMUSG00000018415	Gid4	6.73578	0.858889	0.00727805	0.285993	359
ENSMUSG00000027371	Fahd2a	3.77266	-1.1656	0.00730635	0.286307	360
ENSMUSG00000069744	Psmb3	4.16187	-0.92378	0.00733218	0.28647	361
ENSMUSG00000040105	Plpp6	6.64824	0.666244	0.00735709	0.28647	362
ENSMUSG00000024182	Axin1	5.05439	0.842098	0.00738914	0.28647	363
ENSMUSG00000057236	Rbbp4	8.68105	0.645554	0.00739173	0.28647	364
ENSMUSG00000027833	Shox2	1.10246	4.51248	0.00741576	0.286614	365
ENSMUSG00000102976	Zc3h11a	3.82695	-1.15408	0.0074625	0.287633	366
ENSMUSG00000037742	Eef1a1	5.62409	-0.731286	0.00748525	0.287723	367
ENSMUSG00000059495	Arhgef12	8.75753	-0.586391	0.00758595	0.290802	368
ENSMUSG00000054423	Cadps	7.3033	-0.565314	0.00769292	0.292411	369
ENSMUSG00000060336	Zfp937	2.71277	2.1956	0.00769373	0.292411	370
ENSMUSG00000003955	Fam162a	5.93745	0.700358	0.00770328	0.292411	371
ENSMUSG00000090222	Ifi203-ps	-6.40123	9.23004	0.00771085	0.292411	372
ENSMUSG00000042185	Nfrkb	6.58074	-0.626681	0.00774865	0.293057	373
ENSMUSG00000039661	Dusp26	6.00273	0.916831	0.00781511	0.29478	374
ENSMUSG00000028161	Ppp3ca	12.9368	1.12494	0.00784005	0.294932	375
ENSMUSG00000022842	Ece2	6.77278	-0.617414	0.00794195	0.297971	376
ENSMUSG00000029580	Actb	11.2592	-0.607561	0.00797813	0.298237	377
ENSMUSG00000026889	Rbm18	5.76081	0.769709	0.0080006	0.298237	378
ENSMUSG00000038079	Tmem237	5.76509	0.705045	0.00801245	0.298237	379
ENSMUSG00000027577	Chrna4	3.55988	-1.52788	0.00806838	0.299528	380
ENSMUSG00000051695	Pcbp1	8.94334	0.642282	0.00809031	0.299554	381
ENSMUSG00000026568	Mpc2	7.2376	0.633397	0.00816918	0.299942	382
ENSMUSG00000053332	Gas5	8.36661	0.689684	0.00820281	0.299942	383
ENSMUSG00000032313	Tmem266	4.51956	-0.870808	0.00820445	0.299942	384
ENSMUSG00000026825	Dnm1	8.60601	-0.537811	0.00820984	0.299942	385
ENSMUSG00000037266	Rsrp1	8.96651	1.10026	0.00824426	0.299942	386
ENSMUSG00000033862	Cdk10	4.65298	0.814715	0.0082478	0.299942	387
ENSMUSG00000036188	Ankmy2	6.31717	-0.627186	0.00827007	0.299942	388
ENSMUSG00000050050	Ccdc158	-6.40123	-6.97902	0.00828613	0.299942	389
ENSMUSG00000029148	Nrbp1	8.3315	-0.542625	0.00829215	0.299942	390
ENSMUSG00000024201	Kdm4b	4.30831	-0.837311	0.00836818	0.300635	391
ENSMUSG00000051111	Sv2c	2.64685	-1.44264	0.00841912	0.300635	392
ENSMUSG00000032348	Gsta4	4.64069	0.850964	0.00847556	0.300635	393
ENSMUSG00000004032	Gstm5	6.68577	-0.593355	0.00848715	0.300635	394
ENSMUSG00000041323	Ak7	-6.40123	7.48673	0.00848716	0.300635	395
ENSMUSG00000031796	Cfap20	4.89342	1.30858	0.0085013	0.300635	396
ENSMUSG00000079614	Seh1l	5.47952	0.699729	0.00850465	0.300635	397
ENSMUSG00000027593	Raly	6.71629	-0.664104	0.00854143	0.300635	398
ENSMUSG00000015968	Cacna1d	6.92211	-0.58319	0.00855035	0.300635	399
ENSMUSG00000021598	Med10	5.03501	0.72776	0.0085556	0.300635	400
ENSMUSG00000019179	Mdh2	11.114	-0.660904	0.00856456	0.300635	401
ENSMUSG00000016995	Matn4	5.30451	-0.876189	0.00863045	0.300635	402
ENSMUSG00000044583	Tlr7	-6.40123	8.02806	0.00864422	0.300635	403
ENSMUSG00000075010	AW112010	-6.40123	8.12436	0.00865261	0.300635	404
ENSMUSG00000031519	Asb5	-6.40123	8.00622	0.0086563	0.300635	405
ENSMUSG00000054920	Klhl5	6.51021	0.61689	0.0086672	0.300635	406
ENSMUSG00000045999	AY036118	2.87552	2.42823	0.00867382	0.300635	407
ENSMUSG00000031262	Cenpi	-6.40123	7.93568	0.0086949	0.300635	408
ENSMUSG00000020919	Stat5b	5.8404	0.780548	0.00873888	0.301035	409
ENSMUSG00000028782	Adgrb2	6.39264	-0.656765	0.00874916	0.301035	410
ENSMUSG00000030276	Ttll3	4.30831	-0.84031	0.00877054	0.301036	411
ENSMUSG00000007867	Ift43	3.92617	0.909738	0.00881235	0.301737	412
ENSMUSG00000058655	Eif4b	7.60908	-0.641512	0.0089244	0.304834	413
ENSMUSG00000050890	Pdik1l	6.03645	0.637719	0.00894996	0.304969	414
ENSMUSG00000039686	Zer1	5.85547	-0.743563	0.00902434	0.305038	415
ENSMUSG00000067847	Romo1	4.93262	0.877329	0.00902553	0.305038	416
ENSMUSG00000000355	Mcts1	6.82008	0.591806	0.00903405	0.305038	417
ENSMUSG00000020149	Rab1a	8.29021	0.709684	0.00903847	0.305038	418
ENSMUSG00000021140	Pcnx	6.61103	0.729437	0.00906874	0.305329	419
ENSMUSG00000027722	Spata5	4.28674	-0.990188	0.00915554	0.306825	420
ENSMUSG00000086662	BC046251	-6.40123	-6.98056	0.00915668	0.306825	421
ENSMUSG00000024500	Ppp2r2b	6.83449	0.648421	0.00918511	0.307033	422
ENSMUSG00000050138	Kcnk12	3.48008	-1.19948	0.00922209	0.307033	423
ENSMUSG00000037697	Ddhd1	5.66781	-0.656473	0.00923093	0.307033	424
ENSMUSG00000007050	Lsm2	5.96521	-0.675975	0.00924993	0.307033	425
ENSMUSG00000032536	Trak1	6.08513	0.67955	0.00927175	0.307034	426
ENSMUSG00000009549	Srp14	7.90343	0.757807	0.00930158	0.307301	427
ENSMUSG00000049232	Tigd2	6.62729	-0.746675	0.00936448	0.308656	428
ENSMUSG00000055540	Epha6	2.71435	-1.70871	0.00945969	0.311067	429
ENSMUSG00000057363	Uxs1	5.88037	-0.606554	0.00954266	0.313066	430
ENSMUSG00000025950	Idh1	5.97176	0.864569	0.00958269	0.31331	431
ENSMUSG00000028906	Epb41	9.49397	-0.581967	0.00959452	0.31331	432
ENSMUSG00000020402	Vdac1	7.92994	0.607001	0.00964956	0.31438	433
ENSMUSG00000022452	Smdt1	7.00451	0.583424	0.0096793	0.314622	434
ENSMUSG00000024231	Cul2	5.62383	0.681484	0.0097199	0.315215	435
ENSMUSG00000092837	Rpph1	1.22544	-2.61679	0.00975751	0.315709	436
ENSMUSG00000072692	Rpl37rt	4.92478	0.888007	0.0099275	0.320381	437
ENSMUSG00000008035	Mid1ip1	6.65832	0.828162	0.00994734	0.320381	438
ENSMUSG00000031166	Wdr13	7.73863	0.635937	0.0100387	0.322177	439
ENSMUSG00000022231	Sema5a	6.71411	-0.629918	0.0100645	0.322177	440
ENSMUSG00000046516	Cox17	7.41783	1.23737	0.0100876	0.322177	441
ENSMUSG00000028698	Pik3r3	8.91909	-0.587674	0.0100944	0.322177	442
ENSMUSG00000020598	Nrcam	9.04981	-0.510745	0.0102177	0.325375	443
ENSMUSG00000021794	Glud1	9.16383	0.875592	0.0103813	0.329241	444
ENSMUSG00000024958	Gpr137	4.76597	-0.864294	0.0104064	0.329241	445
ENSMUSG00000034216	Vps18	4.86259	0.828338	0.0104304	0.329241	446
ENSMUSG00000015291	Gdi1	7.39008	0.66686	0.0104325	0.329241	447
ENSMUSG00000028246	Faxc	4.23868	-0.858064	0.0104781	0.329259	448
ENSMUSG00000024132	Eci1	3.69863	1.03742	0.0104968	0.329259	449
ENSMUSG00000020738	Sumo2	-6.40123	7.9467	0.0105132	0.329259	450
ENSMUSG00000085715	Tsix	-6.40123	7.91519	0.0105429	0.329259	451
ENSMUSG00000037913	Tmem156	-6.40123	-6.75276	0.0105513	0.329259	452
ENSMUSG00000026032	Ndufb3	8.69513	0.822434	0.0105861	0.329259	453
ENSMUSG00000030465	Psd3	8.09607	0.692733	0.0105964	0.329259	454
ENSMUSG00000016427	Ndufa1	8.31454	1.42474	0.0106518	0.330253	455
ENSMUSG00000036180	Gatad2a	6.31068	0.605417	0.010692	0.330465	456
ENSMUSG00000029998	Pcyox1	5.81042	0.887549	0.0107222	0.330465	457
ENSMUSG00000020440	Arf5	10.2731	-0.522203	0.0107289	0.330465	458
ENSMUSG00000004936	Map2k1	6.68207	0.900467	0.0108229	0.332635	459
ENSMUSG00000035521	Gnptg	5.73357	0.736826	0.0109379	0.333498	460
ENSMUSG00000053453	Thoc7	7.60399	0.661506	0.0109456	0.333498	461
ENSMUSG00000030127	Cops7a	6.77116	0.954065	0.010958	0.333498	462
ENSMUSG00000036330	Slc18a1	-6.40123	-6.80459	0.0109587	0.333498	463
ENSMUSG00000020225	Tmbim4	6.36437	0.600697	0.0109693	0.333498	464
ENSMUSG00000037216	Lipt1	1.88492	-1.89109	0.0110242	0.334447	465
ENSMUSG00000001376	Vps50	6.06699	0.648214	0.0111497	0.337529	466
ENSMUSG00000029330	Cds1	7.93584	0.565001	0.0112542	0.339121	467
ENSMUSG00000024896	Minpp1	2.96896	1.42578	0.0112564	0.339121	468
ENSMUSG00000071649	B3gat3	6.6328	0.611446	0.0112744	0.339121	469
ENSMUSG00000027452	Acss1	3.60311	1.01058	0.0113176	0.339695	470
ENSMUSG00000042390	Gatad2b	5.54537	-0.749746	0.0114082	0.34169	471
ENSMUSG00000031155	Pim2	3.55902	1.13506	0.0116469	0.348101	472
ENSMUSG00000057230	Aak1	7.41148	0.688185	0.0117987	0.35145	473
ENSMUSG00000041112	Elmo1	7.15716	0.94321	0.0118311	0.35145	474
ENSMUSG00000033845	Mrpl15	6.95764	-0.526072	0.0118338	0.35145	475
ENSMUSG00000030801	Kat8	4.60652	-0.821206	0.011874	0.351904	476
ENSMUSG00000021028	Mbip	4.8175	0.821769	0.0119626	0.353787	477
ENSMUSG00000031555	Adam9	3.72402	1.04847	0.0120079	0.353878	478
ENSMUSG00000023951	Vegfa	5.91877	0.697222	0.0120159	0.353878	479
ENSMUSG00000086896	Cyp4x1os	1.35821	-2.33749	0.0121254	0.35636	480
ENSMUSG00000047036	Zfp445	5.51678	-0.812608	0.0122082	0.358048	481
ENSMUSG00000022390	Zc3h7b	6.22174	1.1366	0.012346	0.361339	482
ENSMUSG00000031762	Mt2	9.41391	0.584634	0.0124153	0.362615	483
ENSMUSG00000051341	Zfp52	-6.40123	-7.9835	0.0125001	0.364336	484
ENSMUSG00000038024	Dennd4c	4.76146	-0.847765	0.0125355	0.364616	485
ENSMUSG00000042035	Igsf3	4.66445	0.853522	0.0126144	0.36555	486
ENSMUSG00000032418	Me1	6.55102	0.744715	0.0126195	0.36555	487
ENSMUSG00000028403	Zdhhc21	7.97652	-0.51308	0.0127166	0.36663	488
ENSMUSG00000040549	Ckap5	8.03921	-0.543454	0.012736	0.36663	489
ENSMUSG00000022843	Clcn2	3.81511	1.30634	0.0127544	0.36663	490
ENSMUSG00000007872	Id3	5.58928	1.19758	0.0127863	0.36663	491
ENSMUSG00000035486	Plk5	7.81057	0.571775	0.0127969	0.36663	492
ENSMUSG00000048264	Dip2c	5.39851	-0.642025	0.0128745	0.36663	493
ENSMUSG00000096472	Cdkn2d	6.99879	0.733503	0.0128829	0.36663	494
ENSMUSG00000024063	Lbh	6.45454	-0.596208	0.0128832	0.36663	495
ENSMUSG00000025478	Dpysl4	5.93976	0.657821	0.0128907	0.36663	496
ENSMUSG00000031608	Galnt7	7.99172	-0.602139	0.0129532	0.367668	497
ENSMUSG00000020705	Ddx42	7.74689	-0.559497	0.0129976	0.368186	498
ENSMUSG00000043419	Chd3os	7.95734	0.521555	0.0130438	0.368267	499
ENSMUSG00000038366	Lasp1	7.42203	0.790259	0.0131356	0.368267	500
ENSMUSG00000027714	Exosc9	6.40484	0.563916	0.0131679	0.368267	501
ENSMUSG00000014668	Chfr	8.43792	-0.522866	0.0131688	0.368267	502
ENSMUSG00000059325	Hopx	7.11291	0.892534	0.0131757	0.368267	503
ENSMUSG00000031865	Dctn1	4.93246	-1.01484	0.0131768	0.368267	504
ENSMUSG00000031610	Scrg1	5.38943	-0.6103	0.0132132	0.368267	505
ENSMUSG00000051147	Nat2	3.55375	2.10743	0.013266	0.368267	506
ENSMUSG00000031826	Usp10	4.64938	0.720933	0.0133248	0.368267	507
ENSMUSG00000020519	Sap30l	5.55007	0.831014	0.0133511	0.368267	508
ENSMUSG00000089768	Tmsb15b1	-6.40123	7.77767	0.0133611	0.368267	509
ENSMUSG00000074259	Gramd2	-6.40123	7.76493	0.0133769	0.368267	510
ENSMUSG00000058126	Tpm3-rs7	4.45513	-0.919661	0.0133935	0.368267	511
ENSMUSG00000069041	Slc25a31	-6.40123	7.76943	0.0134225	0.368267	512
ENSMUSG00000033210	Slc9c1	-6.40123	-7.92947	0.0134252	0.368267	513
ENSMUSG00000034683	Ppp1r1c	-6.40123	-7.93509	0.0134399	0.368267	514
ENSMUSG00000005813	Metap1	7.41146	0.526634	0.0134682	0.368267	515
ENSMUSG00000025189	Cnnm1	6.84829	0.628082	0.0134703	0.368267	516
ENSMUSG00000043670	Diras1	7.86093	-0.590066	0.0135109	0.368662	517
ENSMUSG00000068615	Gjd2	6.51838	-0.608143	0.0136334	0.370828	518
ENSMUSG00000044155	Lsm8	7.66263	0.675983	0.0136428	0.370828	519
ENSMUSG00000029142	Mrpl33	6.32173	0.539943	0.0138353	0.374427	520
ENSMUSG00000025888	Casp1	1.96019	2.25184	0.0138368	0.374427	521
ENSMUSG00000020706	Ftsj3	6.13063	-0.71769	0.0138631	0.374427	522
ENSMUSG00000082519	Vamp7-ps	-6.40123	-6.63053	0.013884	0.374427	523
ENSMUSG00000047473	Zfp30	5.99939	-0.610992	0.013908	0.374427	524
ENSMUSG00000051234	Rnf7	5.72149	0.663166	0.0140406	0.377277	525
ENSMUSG00000028158	Mttp	3.87052	-0.886185	0.014127	0.378223	526
ENSMUSG00000020843	Timm22	6.38519	-0.586854	0.0141415	0.378223	527
ENSMUSG00000053841	Txlna	5.78088	-0.665269	0.0141562	0.378223	528
ENSMUSG00000090213	Tmem189	2.76734	1.46708	0.0142836	0.380514	529
ENSMUSG00000031516	Dctn6	5.19032	0.856839	0.0142959	0.380514	530
ENSMUSG00000003721	Insig2	6.085	0.607318	0.0143736	0.38147	531
ENSMUSG00000029166	Mapre3	6.12593	-0.624598	0.0144095	0.38147	532
ENSMUSG00000035202	Lars2	4.41008	-1.1305	0.014413	0.38147	533
ENSMUSG00000006373	Pgrmc1	5.93181	0.749304	0.0145314	0.383322	534
ENSMUSG00000025466	Fuom	3.85911	-1.07492	0.0145373	0.383322	535
ENSMUSG00000006931	P3h4	4.83914	0.684646	0.0146064	0.384214	536
ENSMUSG00000055546	Timd4	-6.40123	7.77152	0.0146971	0.384214	537
ENSMUSG00000002728	Naa20	6.56226	-0.568372	0.0147096	0.384214	538
ENSMUSG00000056498	Tmem154	-6.40123	7.77898	0.0147098	0.384214	539
ENSMUSG00000072944	Nup62cl	-6.40123	7.74671	0.0147262	0.384214	540
ENSMUSG00000029679	Hyal6	-6.40123	-7.92463	0.0147345	0.384214	541
ENSMUSG00000055302	Mrfap1	9.13603	0.533694	0.0149199	0.387951	542
ENSMUSG00000027690	Slc2a2	-6.40123	-6.74691	0.0149442	0.387951	543
ENSMUSG00000075700	Selenot	7.69704	0.588504	0.0149937	0.387951	544
ENSMUSG00000030956	Fam53b	4.05786	-0.869746	0.0149962	0.387951	545
ENSMUSG00000036534	Slc38a7	2.96039	-1.16758	0.015032	0.387951	546
ENSMUSG00000022285	Ywhaz	9.34943	-0.48291	0.0150428	0.387951	547
ENSMUSG00000032667	Pon2	6.76757	0.615541	0.0150934	0.388402	548
ENSMUSG00000002944	Cd36	3.89793	-1.36816	0.0151154	0.388402	549
ENSMUSG00000026141	Col19a1	3.85023	-0.941324	0.0152946	0.391793	550
ENSMUSG00000025262	Fam120c	5.08062	-0.668902	0.0153029	0.391793	551
ENSMUSG00000042429	Adora1	9.44824	0.536052	0.0153835	0.392571	552
ENSMUSG00000033707	Lrrc24	5.83182	-0.656589	0.0154208	0.392571	553
ENSMUSG00000042323	Pbrm1	8.10246	0.558321	0.0154308	0.392571	554
ENSMUSG00000020974	Pole2	1.69184	2.38225	0.0154699	0.392571	555
ENSMUSG00000085218	BB218582	1.80592	2.08433	0.0154815	0.392571	556
ENSMUSG00000032905	Atg12	7.84026	0.509841	0.0155002	0.392571	557
ENSMUSG00000021852	Slc35f4	2.2296	2.23098	0.0155642	0.393485	558
ENSMUSG00000054874	Pcnx3	7.00082	-0.560984	0.0156755	0.395589	559
ENSMUSG00000025857	Dnaaf5	4.27466	0.893201	0.015724	0.396105	560
ENSMUSG00000056290	Ms4a4b	-6.40123	8.89791	0.0158452	0.398271	561
ENSMUSG00000024425	Ndfip1	5.06302	-0.807172	0.0158665	0.398271	562
ENSMUSG00000025006	Sorbs1	4.89022	0.832253	0.0160784	0.402873	563
ENSMUSG00000044927	H1fx	5.16302	-0.838494	0.0162054	0.404627	564
ENSMUSG00000089715	Cbx6	10.7712	0.543132	0.0162057	0.404627	565
ENSMUSG00000006576	Slc4a3	7.08428	-0.659212	0.0163631	0.407563	566
ENSMUSG00000078974	Sec61g	3.30712	1.43397	0.0163811	0.407563	567
ENSMUSG00000023452	Pisd	3.83817	1.06243	0.0164182	0.407767	568
ENSMUSG00000000568	Hnrnpd	7.72479	-0.516116	0.0164671	0.408262	569
ENSMUSG00000054702	Ap1s3	5.24802	0.743567	0.0165319	0.409151	570
ENSMUSG00000025218	Poll	3.70841	-1.00619	0.0165731	0.409451	571
ENSMUSG00000023915	Tnfrsf21	6.34095	0.610498	0.0166045	0.409509	572
ENSMUSG00000053253	Ndfip2	7.2878	0.633096	0.0166942	0.409655	573
ENSMUSG00000046768	Rhoj	6.29741	-0.6651	0.0167417	0.409655	574
ENSMUSG00000071415	Rpl23	4.43286	0.826513	0.0167909	0.409655	575
ENSMUSG00000035150	Eif2s3x	4.27808	0.804839	0.0168082	0.409655	576
ENSMUSG00000027272	Ubr1	6.93399	0.493473	0.0168308	0.409655	577
ENSMUSG00000021054	Sgpp1	6.37127	0.700673	0.0168483	0.409655	578
ENSMUSG00000032179	Bmp5	5.29843	0.705561	0.0168525	0.409655	579
ENSMUSG00000048327	Ckap2l	-6.40123	7.32985	0.0168855	0.409655	580
ENSMUSG00000040283	Btnl9	-6.40123	7.23975	0.0168973	0.409655	581
ENSMUSG00000026121	Sema4c	5.42369	0.810354	0.0169008	0.409655	582
ENSMUSG00000071054	Safb	8.67985	-0.547549	0.0169702	0.410009	583
ENSMUSG00000030435	U2af2	5.75411	-0.722242	0.0169826	0.410009	584
ENSMUSG00000009075	Cabp7	3.9647	1.46533	0.0170026	0.410009	585
ENSMUSG00000030595	Nfkbib	1.32479	1.9236	0.0171134	0.411035	586
ENSMUSG00000036779	Papd5	5.9635	-0.559247	0.0171232	0.411035	587
ENSMUSG00000036036	Zfp57	1.13082	-2.37433	0.0171608	0.411035	588
ENSMUSG00000028367	Txn1	7.60092	0.839729	0.0171617	0.411035	589
ENSMUSG00000030976	Tex36	-6.40123	7.77602	0.0173843	0.411394	590
ENSMUSG00000043366	Olfr78	-6.40123	7.63712	0.0174013	0.411394	591
ENSMUSG00000033752	Mnd1	-6.40123	7.62949	0.0174218	0.411394	592
ENSMUSG00000034151	Zbbx	-6.40123	7.67167	0.0174349	0.411394	593
ENSMUSG00000031298	Adgrg2	-6.40123	7.57426	0.0174369	0.411394	594
ENSMUSG00000031289	Il13ra2	-6.40123	8.81389	0.0174462	0.411394	595
ENSMUSG00000044014	Npy5r	-6.40123	7.68868	0.0174508	0.411394	596
ENSMUSG00000038828	Tmem214	3.93436	-0.798813	0.0174559	0.411394	597
ENSMUSG00000030159	Clec1b	-6.40123	8.8122	0.0174652	0.411394	598
ENSMUSG00000036925	Mucl2	-6.40123	7.64567	0.0174683	0.411394	599
ENSMUSG00000044573	Acp1	5.38563	0.636385	0.0175423	0.411706	600
ENSMUSG00000030342	Cd9	5.52604	0.727448	0.0175637	0.411706	601
ENSMUSG00000016552	Foxred2	5.76261	0.773622	0.0175691	0.411706	602
ENSMUSG00000032290	Ptpn9	3.58469	-1.11402	0.0176537	0.412482	603
ENSMUSG00000027742	Cog6	5.08596	0.641405	0.0176997	0.412482	604
ENSMUSG00000045573	Penk	7.03598	0.796692	0.0177096	0.412482	605
ENSMUSG00000042548	Asxl1	6.32124	-0.557504	0.0177196	0.412482	606
ENSMUSG00000041130	Zfp598	5.29135	0.721613	0.0177484	0.412482	607
ENSMUSG00000042570	Mier2	6.3702	-0.551433	0.0178144	0.413335	608
ENSMUSG00000032719	Sbspon	-6.40123	-6.56962	0.0179929	0.416122	609
ENSMUSG00000038375	Trp53inp2	8.38073	0.811805	0.0180095	0.416122	610
ENSMUSG00000029472	Anapc5	8.10346	-0.487434	0.018023	0.416122	611
ENSMUSG00000031422	Morf4l2	4.76369	0.763029	0.0181161	0.416934	612
ENSMUSG00000058076	Sdhc	7.84736	0.907739	0.0181787	0.416934	613
ENSMUSG00000046196	Ttc39d	-6.40123	-6.52103	0.0182119	0.416934	614
ENSMUSG00000022812	Gsk3b	10.0053	-0.467665	0.0182462	0.416934	615
ENSMUSG00000049401	Ogfr	5.70027	-0.614428	0.0182472	0.416934	616
ENSMUSG00000033676	Gabrb3	6.57645	0.547509	0.0183272	0.416934	617
ENSMUSG00000055202	Zfp811	-6.40123	7.58742	0.0183575	0.416934	618
ENSMUSG00000077704	Snord89	8.41125	-0.647787	0.0183723	0.416934	619
ENSMUSG00000087035	Tmem74bos	5.02554	-0.675814	0.0183729	0.416934	620
ENSMUSG00000040985	Sun3	-6.40123	7.70386	0.01838	0.416934	621
ENSMUSG00000004709	Cd244	-6.40123	7.60506	0.0183833	0.416934	622
ENSMUSG00000060073	Psma3	7.51969	-0.570551	0.018415	0.416983	623
ENSMUSG00000032925	Itgbl1	2.95809	1.47145	0.0184673	0.417498	624
ENSMUSG00000019849	Prep	3.59416	1.02065	0.0185037	0.41765	625
ENSMUSG00000024947	Men1	6.4084	-0.539466	0.0185575	0.418196	626
ENSMUSG00000024855	Pacs1	5.2797	-0.665295	0.0185966	0.418409	627
ENSMUSG00000039154	Shd	3.12921	1.24816	0.0186565	0.419089	628
ENSMUSG00000027673	Ndufb5	8.43487	0.527705	0.0187604	0.420752	629
ENSMUSG00000025571	Tnrc6c	6.78968	-0.498451	0.0189022	0.423258	630
ENSMUSG00000003279	Dlgap1	10.7312	0.519278	0.018955	0.423769	631
ENSMUSG00000024521	Pmaip1	2.70845	1.48205	0.0190676	0.424982	632
ENSMUSG00000024613	Tcof1	5.64056	0.605656	0.0190835	0.424982	633
ENSMUSG00000027805	Pfn2	8.28445	0.891416	0.0190996	0.424982	634
ENSMUSG00000008489	Elavl2	7.51145	-0.523948	0.0191919	0.425185	635
ENSMUSG00000031065	Cdk16	7.52581	-1.20314	0.0192105	0.425185	636
ENSMUSG00000038368	Focad	5.02959	0.77314	0.0192335	0.425185	637
ENSMUSG00000035781	R3hdm4	7.70336	-0.493344	0.0192483	0.425185	638
ENSMUSG00000039230	Tbcd	6.52363	-0.665707	0.0192864	0.425185	639
ENSMUSG00000048450	Msx1	4.40349	1.27795	0.0192896	0.425185	640
ENSMUSG00000043850	Clrn1	-6.40123	-6.65778	0.0193669	0.426224	641
ENSMUSG00000022772	Senp5	6.49154	-0.61279	0.0194052	0.426401	642
ENSMUSG00000021423	Ly86	2.65294	-1.50207	0.0195248	0.4273	643
ENSMUSG00000022752	Tomm70a	7.60999	0.51402	0.0195409	0.4273	644
ENSMUSG00000041958	Pigs	1.13247	-2.99496	0.0195893	0.4273	645
ENSMUSG00000031327	Chic1	6.96171	-0.489647	0.0196025	0.4273	646
ENSMUSG00000026917	Wdr5	5.69666	0.67359	0.0196515	0.4273	647
ENSMUSG00000001127	Araf	6.86646	0.821004	0.0196752	0.4273	648
ENSMUSG00000052423	B4galt3	7.45312	-0.489148	0.0197043	0.4273	649
ENSMUSG00000030655	Smg1	7.88111	-0.553836	0.0197132	0.4273	650
ENSMUSG00000097328	Tnfsf12	3.66364	1.12058	0.0197187	0.4273	651
ENSMUSG00000027763	Mbnl1	8.35602	-0.480155	0.0197763	0.42789	652
ENSMUSG00000050721	Plekho2	3.77645	-1.25507	0.0199203	0.43006	653
ENSMUSG00000040797	Iqsec3	5.16038	0.655305	0.0199545	0.43006	654
ENSMUSG00000027861	Casq2	7.45035	-0.491734	0.0200126	0.43006	655
ENSMUSG00000040913	Fbxw4	4.15146	0.893259	0.0200249	0.43006	656
ENSMUSG00000027466	Rbck1	5.33748	-0.655234	0.020031	0.43006	657
ENSMUSG00000049090	Zadh2	5.55015	0.655446	0.0200595	0.43006	658
ENSMUSG00000103793	Pcdhga6	4.35543	-0.798844	0.020129	0.430894	659
ENSMUSG00000078307	AI593442	5.59853	0.587633	0.020186	0.431459	660
ENSMUSG00000022536	Glyr1	8.06934	0.871188	0.020246	0.432088	661
ENSMUSG00000032199	Polr2m	7.47032	0.576254	0.0203699	0.434076	662
ENSMUSG00000019699	Akt3	7.1271	-0.513981	0.0206663	0.439729	663
ENSMUSG00000062257	Opcml	8.93218	-0.466501	0.020748	0.440802	664
ENSMUSG00000058569	Tmed9	8.72907	0.54261	0.0208425	0.442144	665
ENSMUSG00000038369	Ncoa6	7.57063	0.492478	0.0209626	0.443255	666
ENSMUSG00000011751	Sptbn4	8.11732	-0.488997	0.020973	0.443255	667
ENSMUSG00000020300	Cpeb4	9.11604	0.566013	0.0210099	0.443255	668
ENSMUSG00000047767	Atg16l2	4.93946	0.72704	0.0210206	0.443255	669
ENSMUSG00000038965	Ube2l3	7.79973	-0.526551	0.0210629	0.443484	670
ENSMUSG00000028080	Lrba	5.84989	-0.54713	0.021101	0.443625	671
ENSMUSG00000028654	Mycl	1.47218	1.83403	0.0212923	0.446578	672
ENSMUSG00000024347	Psd2	5.74363	1.04048	0.0213048	0.446578	673
ENSMUSG00000039221	Rpl22l1	6.15049	0.540498	0.0213713	0.447223	674
ENSMUSG00000005378	Wbscr22	3.07454	1.24399	0.021399	0.447223	675
ENSMUSG00000058135	Gstm1	6.44306	-0.521278	0.0215764	0.450095	676
ENSMUSG00000043456	Zfp536	5.72925	0.674279	0.0216176	0.450095	677
ENSMUSG00000029036	Atad3a	4.52888	-0.725534	0.0216321	0.450095	678
ENSMUSG00000056296	Synpr	7.29324	0.478002	0.0216686	0.450191	679
ENSMUSG00000054514	Atad3aos	1.36384	2.17314	0.0217201	0.450596	680
ENSMUSG00000005615	Pcyt1a	6.3027	-0.509523	0.021788	0.451342	681
ENSMUSG00000020717	Pecam1	5.30109	-0.632344	0.0219304	0.453203	682
ENSMUSG00000049904	Tmem17	3.79621	0.894471	0.0219421	0.453203	683
ENSMUSG00000045763	Basp1	6.16368	0.709081	0.0220068	0.453875	684
ENSMUSG00000027603	Ggt7	4.9254	-0.759293	0.0221996	0.457183	685
ENSMUSG00000034187	Nsf	9.77482	0.542391	0.0223281	0.45858	686
ENSMUSG00000041319	Thoc6	4.22263	0.719483	0.0223565	0.45858	687
ENSMUSG00000022194	Pabpn1	5.37892	0.982445	0.022365	0.45858	688
ENSMUSG00000041936	Agrn	6.1666	0.597825	0.0224947	0.460289	689
ENSMUSG00000024068	Spast	7.05848	-0.488628	0.0225529	0.460289	690
ENSMUSG00000061589	Dot1l	7.87926	0.5213	0.0225637	0.460289	691
ENSMUSG00000021771	Vdac2	8.78733	0.465588	0.0226075	0.460289	692
ENSMUSG00000041360	Pum3	6.90215	-0.616386	0.0226305	0.460289	693
ENSMUSG00000044881	Coa4	3.63632	-0.953015	0.0226505	0.460289	694
ENSMUSG00000006498	Ptbp1	3.29562	-1.14781	0.0226768	0.460289	695
ENSMUSG00000026080	Chst10	6.1381	-0.837569	0.0227839	0.461799	696
ENSMUSG00000009739	Pou6f1	6.74309	-0.672198	0.0228285	0.462039	697
ENSMUSG00000046160	Olig1	6.96011	0.593723	0.0231422	0.467717	698
ENSMUSG00000024054	Smchd1	6.72062	-0.532537	0.0232129	0.467843	699
ENSMUSG00000028618	Tmem59	8.12278	0.552751	0.0232197	0.467843	700
ENSMUSG00000026475	Rgs16	3.1959	1.14275	0.0232479	0.467843	701
ENSMUSG00000026427	Eif2d	4.89284	-0.7354	0.0232917	0.468056	702
ENSMUSG00000035268	Pkig	4.06641	0.944808	0.0233658	0.468878	703
ENSMUSG00000039016	Timm8b	7.49846	0.575887	0.023449	0.469391	704
ENSMUSG00000046364	Rpl27a	6.19423	0.630722	0.0234753	0.469391	705
ENSMUSG00000065822	Snord15a	1.964	-1.81561	0.0234912	0.469391	706
ENSMUSG00000022558	Mroh1	4.97632	-0.763753	0.0235875	0.47065	707
ENSMUSG00000031714	Gab1	5.20594	0.719292	0.0236953	0.471721	708
ENSMUSG00000046572	Zfp518b	5.50642	-0.613212	0.0237406	0.471721	709
ENSMUSG00000060279	Ap2a1	7.23314	0.525016	0.0237415	0.471721	710
ENSMUSG00000045409	Trim39	5.93161	-0.544117	0.023825	0.472714	711
ENSMUSG00000038241	Cep250	3.75204	-0.989833	0.0239289	0.473413	712
ENSMUSG00000019852	Arfgef3	6.46859	-0.534421	0.0239413	0.473413	713
ENSMUSG00000030660	Pik3c2a	8.04763	-0.588929	0.0240627	0.473413	714
ENSMUSG00000040761	Spen	6.41438	-0.632129	0.0240869	0.473413	715
ENSMUSG00000028033	Kcnq5	1.07103	2.37865	0.0240906	0.473413	716
ENSMUSG00000082044	Snrpert	3.94991	1.26428	0.0241163	0.473413	717
ENSMUSG00000031212	Pgr15l	-6.40123	7.56446	0.0241412	0.473413	718
ENSMUSG00000093773	Obox3-ps7	-6.40123	7.51412	0.0241573	0.473413	719
ENSMUSG00000020330	Hmmr	-6.40123	7.48479	0.0241623	0.473413	720
ENSMUSG00000085890	Tnfsf13os	-6.40123	-6.51283	0.0243101	0.47463	721
ENSMUSG00000005078	Jkamp	7.69534	0.499705	0.0243119	0.47463	722
ENSMUSG00000032518	Rpsa	4.53139	-0.933042	0.0243254	0.47463	723
ENSMUSG00000036743	Psma8	1.24191	-2.09066	0.0244907	0.475139	724
ENSMUSG00000045795	Whamm	3.21018	1.03853	0.0245388	0.475139	725
ENSMUSG00000042082	Arsb	4.80336	0.674679	0.0245526	0.475139	726
ENSMUSG00000021965	Ska3	-6.40123	-6.52796	0.0245797	0.475139	727
ENSMUSG00000020515	Cnot8	6.2151	0.72079	0.0245797	0.475139	728
ENSMUSG00000022033	Pbk	-6.40123	-6.49058	0.0246081	0.475139	729
ENSMUSG00000019894	Slc6a15	5.98807	0.775847	0.024609	0.475139	730
ENSMUSG00000038646	Fam103a1	4.72725	0.902434	0.0246209	0.475139	731
ENSMUSG00000032294	Pkm	7.28505	0.522532	0.0247645	0.477258	732
ENSMUSG00000029173	Sepsecs	4.95813	0.872614	0.0248034	0.477356	733
ENSMUSG00000052763	Zfp212	5.31341	-0.656884	0.0250365	0.480776	734
ENSMUSG00000043154	Ppp2r3a	7.50375	-0.514063	0.0250493	0.480776	735
ENSMUSG00000103585	Pcdhgb4	1.31305	-2.0364	0.0250986	0.481068	736
ENSMUSG00000022817	Itgb5	4.64987	-0.73495	0.0251436	0.481069	737
ENSMUSG00000030536	Iqgap1	5.91177	-0.719866	0.0251668	0.481069	738
ENSMUSG00000031342	Gpm6b	12.582	-1.26825	0.0252054	0.481146	739
ENSMUSG00000046229	Scand1	5.29961	-0.720066	0.0252391	0.481146	740
ENSMUSG00000010911	Apip	4.90698	0.741454	0.025532	0.485407	741
ENSMUSG00000032557	Uba5	6.85409	0.512066	0.0255758	0.485407	742
ENSMUSG00000032097	Ddx6	8.72082	-0.494777	0.0255821	0.485407	743
ENSMUSG00000015305	Sash1	5.99825	0.513916	0.0256003	0.485407	744
ENSMUSG00000033854	Kcnk10	6.16029	-0.661022	0.0256662	0.485656	745
ENSMUSG00000030218	Mgp	6.99741	0.495459	0.0256999	0.485656	746
ENSMUSG00000003534	Ddr1	8.1012	0.45689	0.0257167	0.485656	747
ENSMUSG00000044165	Bcl2l15	6.29239	0.649959	0.0257895	0.486381	748
ENSMUSG00000094900	Chdc2	0.197431	-5.00417	0.0258719	0.487282	749
ENSMUSG00000085194	Platr32	-6.40123	-7.59404	0.0259829	0.488468	750
ENSMUSG00000020121	Srgap1	6.75265	-0.51306	0.0260041	0.488468	751
ENSMUSG00000048410	Zfp407	4.97945	-0.60792	0.026136	0.490294	752
ENSMUSG00000003360	Ddx23	5.23156	-0.557353	0.0262495	0.491248	753
ENSMUSG00000078184	Rbm8a2	8.42895	-0.597293	0.0262685	0.491248	754
ENSMUSG00000016624	Phf21b	4.22932	0.825436	0.0262914	0.491248	755
ENSMUSG00000034157	Cipc	6.94729	0.61289	0.0263419	0.49154	756
ENSMUSG00000025337	Sbds	6.26812	0.591149	0.0266328	0.496313	757
ENSMUSG00000026761	Orc4	6.82405	0.47561	0.0267649	0.49758	758
ENSMUSG00000046441	Cmtr2	4.18795	0.79856	0.0267713	0.49758	759
ENSMUSG00000039126	Prune2	7.21622	0.696764	0.0269349	0.499793	760
ENSMUSG00000033105	Lss	4.23881	-0.773651	0.0269975	0.499793	761
ENSMUSG00000022354	Ndufb9	8.58551	0.46766	0.0270106	0.499793	762
ENSMUSG00000030757	Zkscan2	3.10563	-1.11184	0.0270321	0.499793	763
ENSMUSG00000033182	Kbtbd12	-6.40123	-6.43205	0.0272938	0.50397	764
ENSMUSG00000032523	Hhatl	5.35856	0.638643	0.027345	0.504233	765
ENSMUSG00000019857	Asf1a	7.6452	-0.549214	0.0274019	0.504233	766
ENSMUSG00000023931	Efhb	-6.40123	7.05259	0.0274203	0.504233	767
ENSMUSG00000014592	Camta1	9.44961	0.670523	0.0275026	0.504233	768
ENSMUSG00000072772	Grcc10	2.48102	1.55876	0.0275302	0.504233	769
ENSMUSG00000065870	Rnu3a	4.43233	-0.78582	0.0275901	0.504233	770
ENSMUSG00000041308	Sntb2	3.92247	-0.830229	0.0276107	0.504233	771
ENSMUSG00000025538	Sumf2	2.93567	-1.08983	0.0276363	0.504233	772
ENSMUSG00000026429	Ube2t	2.59077	1.54513	0.0276382	0.504233	773
ENSMUSG00000066306	Numa1	7.87036	-0.508097	0.0276722	0.504233	774
ENSMUSG00000029454	Mapkapk5	4.80251	0.764696	0.0277012	0.504233	775
ENSMUSG00000038695	Josd2	3.62416	-0.820757	0.0277762	0.504946	776
ENSMUSG00000020078	Vps26a	5.24848	0.620742	0.0278357	0.505377	777
ENSMUSG00000053641	Dennd4a	5.68437	-0.537317	0.0278766	0.50547	778
ENSMUSG00000028798	Eif3i	7.06183	0.485548	0.0279827	0.506047	779
ENSMUSG00000016018	Skiv2l2	7.89905	-0.487153	0.0279974	0.506047	780
ENSMUSG00000015202	Cnksr3	6.27533	-0.512897	0.028027	0.506047	781
ENSMUSG00000079184	Mphosph8	8.08358	0.470855	0.028052	0.506047	782
ENSMUSG00000040596	Pogk	7.11123	-0.449726	0.0281466	0.507107	783
ENSMUSG00000013160	Atp6v0d1	7.53555	-0.483462	0.0282027	0.507154	784
ENSMUSG00000093690	Mir5619	-0.26079	5.71123	0.0282211	0.507154	785
ENSMUSG00000039652	Cpeb3	7.92071	-0.46634	0.0282661	0.507315	786
ENSMUSG00000021546	Hnrnpk	10.1211	0.438265	0.0284228	0.509035	787
ENSMUSG00000038418	Egr1	6.64552	0.640759	0.0284341	0.509035	788
ENSMUSG00000021219	Rgs6	4.8201	-0.67786	0.0286537	0.512317	789
ENSMUSG00000022983	Scaf4	4.98208	-0.667959	0.0287018	0.512527	790
ENSMUSG00000037098	Rab11fip3	5.36967	-0.837786	0.0288	0.51363	791
ENSMUSG00000029757	Dync1i1	8.27806	0.487102	0.0289369	0.514468	792
ENSMUSG00000020231	Dip2a	5.92841	0.555079	0.0289638	0.514468	793
ENSMUSG00000097769	Snhg4	5.69075	0.60396	0.0290165	0.514468	794
ENSMUSG00000024985	Tcf7l2	5.59093	0.93608	0.0290695	0.514468	795
ENSMUSG00000025766	D3Ertd751e	6.78457	0.47722	0.0290878	0.514468	796
ENSMUSG00000033436	Armcx2	6.96615	0.539461	0.0290982	0.514468	797
ENSMUSG00000040794	C1qtnf4	5.65712	-0.602687	0.029187	0.514468	798
ENSMUSG00000054893	Zfp667	5.52627	-0.576142	0.0292028	0.514468	799
ENSMUSG00000010914	Pdhx	6.37585	0.50696	0.0292095	0.514468	800
ENSMUSG00000051786	Tubgcp6	4.30258	-0.753317	0.0292359	0.514468	801
ENSMUSG00000029577	Ube3b	7.22761	-0.464687	0.0292821	0.514468	802
ENSMUSG00000028381	Ugcg	5.82796	0.600487	0.0293248	0.514468	803
ENSMUSG00000065499	Mir384	-6.40123	-7.48196	0.0293581	0.514468	804
ENSMUSG00000085089	Arhgap15os	-6.40123	-7.48346	0.0293606	0.514468	805
ENSMUSG00000007783	Cpt1c	6.50458	-0.509332	0.029394	0.514468	806
ENSMUSG00000026885	Ttll11	3.12104	1.02575	0.0295221	0.515464	807
ENSMUSG00000038954	Supt3	5.01365	-0.717642	0.0296108	0.515464	808
ENSMUSG00000029312	Klhl8	5.95821	0.755745	0.0296324	0.515464	809
ENSMUSG00000026849	Tor1a	4.29036	0.749092	0.0296631	0.515464	810
ENSMUSG00000041263	Rusc1	7.6749	-0.465748	0.0297102	0.515464	811
ENSMUSG00000055228	Zfp935	-6.40123	-7.43974	0.029764	0.515464	812
ENSMUSG00000070601	Vmn2r84	-6.40123	-7.50867	0.0297713	0.515464	813
ENSMUSG00000065939	Snora2b	-6.40123	-7.4828	0.0298013	0.515464	814
ENSMUSG00000068122	Agtr2	-6.40123	-7.48495	0.0298313	0.515464	815
ENSMUSG00000028909	Ptpru	6.01041	-0.554477	0.0298364	0.515464	816
ENSMUSG00000021948	Prkcd	6.17959	0.538467	0.0298529	0.515464	817
ENSMUSG00000026112	Coa5	7.16651	0.600967	0.0299488	0.51564	818
ENSMUSG00000032583	Mon1a	3.44812	-1.00937	0.029968	0.51564	819
ENSMUSG00000024750	Zfand5	8.16418	0.553156	0.0299727	0.51564	820
ENSMUSG00000025656	Arhgef9	8.74609	0.589625	0.0300384	0.516141	821
ENSMUSG00000032745	Gpbp1	8.4541	0.481708	0.030096	0.516484	822
ENSMUSG00000027245	Hypk	5.99942	-0.542149	0.0301659	0.516484	823
ENSMUSG00000044864	Ankrd50	6.04704	-0.500954	0.0301911	0.516484	824
ENSMUSG00000036450	Hif1an	5.94244	-0.566559	0.0302048	0.516484	825
ENSMUSG00000029780	Nt5c3	7.25472	0.431749	0.0304346	0.517692	826
ENSMUSG00000041341	Atg2b	6.90501	0.702497	0.0305353	0.517692	827
ENSMUSG00000045287	Rtn4rl1	5.06743	0.941409	0.0305374	0.517692	828
ENSMUSG00000004788	Eif2b2	7.04234	-0.48638	0.0305445	0.517692	829
ENSMUSG00000022472	Desi1	8.97037	-0.431958	0.0305511	0.517692	830
ENSMUSG00000031839	Hsbp1	7.41389	0.611136	0.030554	0.517692	831
ENSMUSG00000032393	Dpp8	6.63432	-0.5302	0.0306165	0.517692	832
ENSMUSG00000000056	Narf	7.13104	-0.489915	0.0306188	0.517692	833
ENSMUSG00000029624	Ptcd1	4.80682	-0.796813	0.0306426	0.517692	834
ENSMUSG00000039096	Rsad1	5.14932	-0.647326	0.0306736	0.517692	835
ENSMUSG00000046352	Gjb2	3.14009	1.0537	0.0306792	0.517692	836
ENSMUSG00000003226	Ranbp2	6.89956	-0.491625	0.0307419	0.518132	837
ENSMUSG00000042557	Sin3a	5.22779	-0.677265	0.0308458	0.51899	838
ENSMUSG00000038773	Kdm3b	6.00119	-0.521209	0.0309027	0.51899	839
ENSMUSG00000071141	Rpl36a-ps3	2.19844	1.58005	0.0309032	0.51899	840
ENSMUSG00000039308	Ndst2	4.25924	-1.13979	0.0309566	0.519269	841
ENSMUSG00000020634	Ubxn2a	6.06542	-0.569981	0.0311108	0.521234	842
ENSMUSG00000021963	Sap18	5.22211	0.566172	0.0312811	0.522356	843
ENSMUSG00000003429	Rps11	2.78402	1.36292	0.0314523	0.522356	844
ENSMUSG00000031987	Egln1	6.28319	0.692562	0.0314545	0.522356	845
ENSMUSG00000031783	Polr2c	7.25737	0.458228	0.0314728	0.522356	846
ENSMUSG00000029055	Plch2	6.5116	-0.488744	0.0314797	0.522356	847
ENSMUSG00000003099	Ppp5c	6.44786	0.530296	0.0315348	0.522356	848
ENSMUSG00000028248	Pnisr	10.0789	0.431136	0.0315426	0.522356	849
ENSMUSG00000073929	Trim30e-ps1	-6.40123	8.40721	0.0315816	0.522356	850
ENSMUSG00000073008	Gpr174	-6.40123	8.40348	0.0316123	0.522356	851
ENSMUSG00000092048	Vmn2r85	-6.40123	8.44824	0.0316268	0.522356	852
ENSMUSG00000050714	Zbtb26	5.4006	0.591631	0.031654	0.522356	853
ENSMUSG00000040022	Rab11fip2	7.13904	-0.493173	0.0316661	0.522356	854
ENSMUSG00000054021	Sirt5	3.84824	0.838303	0.0317498	0.522356	855
ENSMUSG00000085440	Sorbs2os	-6.40123	8.43316	0.0318188	0.522356	856
ENSMUSG00000046562	Unc119b	4.26052	1.15758	0.0318294	0.522356	857
ENSMUSG00000086022	Rad51ap2	-6.40123	8.44093	0.0318503	0.522356	858
ENSMUSG00000020235	Fzr1	6.69791	-0.504374	0.0318599	0.522356	859
ENSMUSG00000025037	Maoa	6.91114	-0.486554	0.0318718	0.522356	860
ENSMUSG00000084908	C79798	-6.40123	8.42466	0.0318812	0.522356	861
ENSMUSG00000050213	Snip1	5.27538	0.662732	0.0319652	0.523125	862
ENSMUSG00000027122	Arl14ep	6.21318	0.532637	0.0321718	0.52338	863
ENSMUSG00000057880	Abat	7.45468	0.470286	0.0322076	0.52338	864
ENSMUSG00000056215	Lrguk	-6.40123	7.42048	0.032241	0.52338	865
ENSMUSG00000069733	Ube2u	-6.40123	7.22888	0.0323107	0.52338	866
ENSMUSG00000045201	Lrrc3b	4.03256	0.939914	0.0323207	0.52338	867
ENSMUSG00000030491	Tdrd12	-6.40123	7.22288	0.0323264	0.52338	868
ENSMUSG00000025940	Tmem70	6.90866	0.470933	0.03235	0.52338	869
ENSMUSG00000062593	Lilrb4a	-6.40123	7.26427	0.0324889	0.52338	870
ENSMUSG00000051220	Ercc6l	-6.40123	7.20803	0.0325104	0.52338	871
ENSMUSG00000025239	Limd1	3.13103	1.11535	0.0325361	0.52338	872
ENSMUSG00000028790	Khdrbs1	5.5198	-0.630394	0.0325384	0.52338	873
ENSMUSG00000040263	Klhdc4	5.90433	-0.644747	0.0325418	0.52338	874
ENSMUSG00000030510	Cers3	-6.40123	7.266	0.0325419	0.52338	875
ENSMUSG00000058022	Adtrp	-6.40123	7.2625	0.0325636	0.52338	876
ENSMUSG00000045658	Pid1	5.53362	0.602484	0.032588	0.52338	877
ENSMUSG00000020361	Hspa4	8.58543	0.467526	0.0326017	0.52338	878
ENSMUSG00000040118	Cacna2d1	7.90599	-0.494669	0.0326115	0.52338	879
ENSMUSG00000024160	Spsb3	4.61037	0.674281	0.0326987	0.524182	880
ENSMUSG00000029862	Clcn1	4.41717	-0.694959	0.032861	0.525786	881
ENSMUSG00000030307	Slc6a11	6.87757	0.613308	0.0328733	0.525786	882
ENSMUSG00000021590	Spata9	-6.40123	-6.30451	0.0330673	0.528063	883
ENSMUSG00000030647	Ndufc2	8.3949	0.456223	0.0331327	0.528063	884
ENSMUSG00000031382	Asb11	-6.40123	-6.40129	0.0331974	0.528063	885
ENSMUSG00000033751	Gadd45gip1	4.66923	-0.817947	0.0332309	0.528063	886
ENSMUSG00000022022	Mtrf1	3.8056	0.794117	0.0332515	0.528063	887
ENSMUSG00000028343	Erp44	5.81579	0.573753	0.0332576	0.528063	888
ENSMUSG00000071528	Usmg5	6.85666	1.3088	0.0332776	0.528063	889
ENSMUSG00000047216	Cdh19	5.13959	0.6359	0.0333766	0.528333	890
ENSMUSG00000043263	Ifi209	-6.40123	-7.44464	0.0334402	0.528333	891
ENSMUSG00000014361	Mertk	6.20647	-0.641795	0.0334414	0.528333	892
ENSMUSG00000001622	Csn3	-6.40123	-7.37783	0.0334733	0.528333	893
ENSMUSG00000002010	Idh3g	8.00921	-0.457376	0.0335459	0.528333	894
ENSMUSG00000021178	Psmc1	9.27685	-0.552329	0.0335908	0.528333	895
ENSMUSG00000027620	Rbm39	9.64358	0.41615	0.0336131	0.528333	896
ENSMUSG00000032065	Tex12	-6.40123	-7.37222	0.0336546	0.528333	897
ENSMUSG00000030257	Srgap3	9.99137	-0.437639	0.0336669	0.528333	898
ENSMUSG00000029547	Ints1	5.3131	-0.59441	0.0336692	0.528333	899
ENSMUSG00000034993	Vat1	2.99976	1.32004	0.0337322	0.528454	900
ENSMUSG00000032011	Thy1	6.63195	0.466741	0.0337533	0.528454	901
ENSMUSG00000026203	Dnajb2	6.87956	0.468747	0.0337893	0.528454	902
ENSMUSG00000025428	Atp5a1	9.66465	0.49158	0.0338453	0.528743	903
ENSMUSG00000044982	Sft2d3	5.61483	-0.641239	0.0339195	0.529318	904
ENSMUSG00000078771	Evi2a	4.67126	0.627905	0.0340706	0.52992	905
ENSMUSG00000028251	Tstd3	5.62843	0.526827	0.0341267	0.52992	906
ENSMUSG00000087150	BC064078	2.3704	-1.93306	0.034225	0.52992	907
ENSMUSG00000019806	Aig1	7.59826	0.449652	0.0342552	0.52992	908
ENSMUSG00000064373	Selenop	7.83702	0.509043	0.0342674	0.52992	909
ENSMUSG00000048911	Rnf24	4.84685	-0.654352	0.0342858	0.52992	910
ENSMUSG00000021770	Samd8	6.99491	0.469139	0.0343215	0.52992	911
ENSMUSG00000028362	Tnfsf8	-6.40123	7.46181	0.0343372	0.52992	912
ENSMUSG00000021886	Gpr65	-6.40123	7.41249	0.0343557	0.52992	913
ENSMUSG00000006906	Stambp	6.28759	-0.517929	0.0343582	0.52992	914
ENSMUSG00000032776	Mctp2	-6.40123	7.47365	0.0343714	0.52992	915
ENSMUSG00000004567	Mcoln1	5.26475	-0.563116	0.0344673	0.530773	916
ENSMUSG00000032101	Ddx25	6.29479	0.501764	0.0345638	0.530773	917
ENSMUSG00000013495	Tmem175	5.60942	-0.600623	0.0346041	0.530773	918
ENSMUSG00000052429	Prmt1	6.37685	-0.552331	0.0346459	0.530773	919
ENSMUSG00000025373	Rnf41	5.90903	0.516539	0.0346649	0.530773	920
ENSMUSG00000079179	Rab10os	5.3159	0.535427	0.0346663	0.530773	921
ENSMUSG00000021765	Fst	-6.40123	7.38151	0.0346901	0.530773	922
ENSMUSG00000000881	Dlg3	6.82267	0.511397	0.0348375	0.531999	923
ENSMUSG00000002058	Unc119	4.8756	-0.705446	0.0348607	0.531999	924
ENSMUSG00000032547	Ryk	8.31152	0.621907	0.034951	0.531999	925
ENSMUSG00000018865	Sult4a1	9.08105	0.615155	0.0349966	0.531999	926
ENSMUSG00000067344	Rps25-ps1	3.82658	0.813751	0.0351241	0.531999	927
ENSMUSG00000023169	Slc38a1	9.53251	0.671615	0.0351337	0.531999	928
ENSMUSG00000054733	Msra	4.77986	0.637943	0.0351372	0.531999	929
ENSMUSG00000020739	Nup85	6.3804	0.508583	0.0353174	0.531999	930
ENSMUSG00000026737	Pip4k2a	6.65395	-0.495124	0.035374	0.531999	931
ENSMUSG00000070605	Zfp992	-6.40123	8.37988	0.0354018	0.531999	932
ENSMUSG00000069184	Zfp72	-6.40123	8.36296	0.0354238	0.531999	933
ENSMUSG00000054626	Xlr	-6.40123	8.29966	0.0354464	0.531999	934
ENSMUSG00000079239	Olfr1082	-6.40123	8.35698	0.0354592	0.531999	935
ENSMUSG00000064390	Rnu73b	-6.40123	8.32898	0.035465	0.531999	936
ENSMUSG00000075249	Fsip2	-6.40123	8.33486	0.0354817	0.531999	937
ENSMUSG00000053101	Gpr141	-6.40123	8.29222	0.0354869	0.531999	938
ENSMUSG00000026915	Strbp	10.8529	-0.649594	0.0354912	0.531999	939
ENSMUSG00000067773	Defb41	-6.40123	8.35863	0.0355063	0.531999	940
ENSMUSG00000060992	Copz1	7.44989	-0.447373	0.0355967	0.531999	941
ENSMUSG00000069476	Zfp616	-6.40123	8.32367	0.0356627	0.531999	942
ENSMUSG00000069755	Zfp125	-6.40123	8.32824	0.0356846	0.531999	943
ENSMUSG00000052609	Plekhg3	4.35326	0.737111	0.0357056	0.531999	944
ENSMUSG00000037972	Snn	6.35971	0.527985	0.0357063	0.531999	945
ENSMUSG00000073489	Ifi204	-6.40123	8.34154	0.0357081	0.531999	946
ENSMUSG00000068428	Gmnc	-6.40123	8.31543	0.0357304	0.531999	947
ENSMUSG00000073001	Cylc1	-6.40123	8.33735	0.0357507	0.531999	948
ENSMUSG00000053477	Tcf4	10.8588	-0.411701	0.0358331	0.532664	949
ENSMUSG00000004207	Psap	9.94094	1.13682	0.0358867	0.532899	950
ENSMUSG00000022610	Mapk12	4.91464	-0.663234	0.0359245	0.532899	951
ENSMUSG00000025208	Mrpl43	6.30331	0.521696	0.0359966	0.533408	952
ENSMUSG00000004394	Tmed4	6.0173	0.745294	0.036039	0.533475	953
ENSMUSG00000027131	Emc4	2.69837	1.35754	0.0360906	0.533563	954
ENSMUSG00000034544	Rsrc1	6.89636	-0.513374	0.0361205	0.533563	955
ENSMUSG00000020019	Ntn4	5.55251	-0.562761	0.0363358	0.536182	956
ENSMUSG00000015120	Ube2i	3.70014	-0.974005	0.0363981	0.536539	957
ENSMUSG00000068882	Ssb	9.79552	0.41047	0.0364695	0.536569	958
ENSMUSG00000022892	App	10.8986	0.754247	0.0364836	0.536569	959
ENSMUSG00000022420	Dnal4	6.33278	0.487956	0.0365142	0.536569	960
ENSMUSG00000080316	Spaca6	6.14213	-0.535291	0.0366346	0.537346	961
ENSMUSG00000033316	Galnt9	6.26241	-0.496707	0.0366433	0.537346	962
ENSMUSG00000031822	Gse1	5.62403	0.809077	0.0371087	0.543155	963
ENSMUSG00000021871	Pnp	3.3133	0.946843	0.0371164	0.543155	964
ENSMUSG00000069913	Anp32-ps	4.7246	0.657305	0.037422	0.547059	965
ENSMUSG00000026535	Ifi202b	-6.40123	-7.33759	0.0375575	0.547968	966
ENSMUSG00000018446	C1qbp	7.13329	0.546819	0.037577	0.547968	967
ENSMUSG00000033916	Chmp2a	6.39153	0.484827	0.037658	0.547968	968
ENSMUSG00000038485	Socs7	8.97103	0.558747	0.0376653	0.547968	969
ENSMUSG00000062762	Ei24	5.22767	0.527457	0.0376879	0.547968	970
ENSMUSG00000011877	Git1	7.3465	-0.459718	0.0377544	0.547968	971
ENSMUSG00000054226	Tprkb	6.21351	0.526591	0.0378516	0.547968	972
ENSMUSG00000035863	Palm	5.3871	-0.545361	0.037867	0.547968	973
ENSMUSG00000028088	Fmo5	3.17151	-0.952478	0.0378677	0.547968	974
ENSMUSG00000015748	Prpf3	5.42038	-0.582241	0.037897	0.547968	975
ENSMUSG00000034525	Ice1	6.96206	0.58926	0.0379114	0.547968	976
ENSMUSG00000007656	Arpp19	7.87015	-0.49388	0.0379829	0.548439	977
ENSMUSG00000032384	Csnk1g1	6.69021	-0.457339	0.0381181	0.549547	978
ENSMUSG00000027220	Syt13	7.18136	0.429687	0.0381522	0.549547	979
ENSMUSG00000024764	Naa40	5.42104	0.673396	0.0381765	0.549547	980
ENSMUSG00000002580	Mien1	6.72301	-0.490475	0.0382562	0.550133	981
ENSMUSG00000042564	Fam227a	5.27053	-0.580003	0.0382958	0.550142	982
ENSMUSG00000025207	Sema4g	4.07576	-0.746951	0.0383901	0.550557	983
ENSMUSG00000033009	Ogfod1	5.88448	-0.538293	0.038411	0.550557	984
ENSMUSG00000104346	Pcdhga3	2.4542	-1.20775	0.0384912	0.550557	985
ENSMUSG00000037104	Socs5	6.94865	-0.457149	0.038536	0.550557	986
ENSMUSG00000024769	Cdc42bpg	5.79219	0.590938	0.0385624	0.550557	987
ENSMUSG00000038456	Dennd2a	2.44892	1.2792	0.0385722	0.550557	988
ENSMUSG00000046058	Eid2	7.22293	0.511351	0.0385979	0.550557	989
ENSMUSG00000013787	Ehmt2	6.18034	-0.488252	0.0387799	0.551779	990
ENSMUSG00000024083	Pja2	9.85738	-0.465606	0.0387989	0.551779	991
ENSMUSG00000033530	Ttc7b	5.57272	0.576311	0.0388881	0.551779	992
ENSMUSG00000033918	Parl	6.01627	-0.535545	0.0388958	0.551779	993
ENSMUSG00000034667	Xpot	5.23625	0.629704	0.039047	0.551779	994
ENSMUSG00000060376	Bckdha	5.06153	-0.582044	0.0390895	0.551779	995
ENSMUSG00000033099	Nol12	3.93375	-0.767989	0.0391089	0.551779	996
ENSMUSG00000039680	Mrps6	7.49549	0.515428	0.039192	0.551779	997
ENSMUSG00000067370	B3galt4	1.48307	-1.96357	0.0391938	0.551779	998
ENSMUSG00000049957	Ccdc137	5.53347	-0.567968	0.039256	0.551779	999
ENSMUSG00000058070	Eml1	6.22184	0.514594	0.0392676	0.551779	1000
ENSMUSG00000042558	Adprhl2	5.22265	0.648409	0.0392709	0.551779	1001
ENSMUSG00000022283	Pabpc1	8.98784	-0.466266	0.0393257	0.551779	1002
ENSMUSG00000035051	Dhx57	5.14205	-0.536481	0.0394537	0.551779	1003
ENSMUSG00000061654	Spry3	5.2466	0.781082	0.0394659	0.551779	1004
ENSMUSG00000024236	Svil	4.77166	-0.604909	0.039473	0.551779	1005
ENSMUSG00000003282	Plag1	3.37681	-0.891104	0.0395318	0.551779	1006
ENSMUSG00000042502	Cd2bp2	5.85826	0.551021	0.039568	0.551779	1007
ENSMUSG00000047907	Tshz2	3.81185	0.772272	0.0395791	0.551779	1008
ENSMUSG00000070738	Dgkd	8.06605	-0.436984	0.0395994	0.551779	1009
ENSMUSG00000022698	Naa50	8.29257	0.427717	0.0396045	0.551779	1010
ENSMUSG00000024566	Atp9b	4.71755	-0.696948	0.039619	0.551779	1011
ENSMUSG00000025889	Snca	7.81216	0.550756	0.0396753	0.551779	1012
ENSMUSG00000051455	Meioc	-6.40123	8.28479	0.039717	0.551779	1013
ENSMUSG00000044748	Defb1	-6.40123	8.25269	0.0397391	0.551779	1014
ENSMUSG00000046691	Chtf8	6.59542	-0.560238	0.0397445	0.551779	1015
ENSMUSG00000024091	Vapa	8.72597	0.590716	0.0397739	0.551779	1016
ENSMUSG00000016559	H3f3b	9.35647	0.526927	0.039805	0.551779	1017
ENSMUSG00000064984	Snord73a	-6.40123	8.28395	0.0398179	0.551779	1018
ENSMUSG00000061298	Agbl4	1.99764	1.98031	0.0399099	0.552511	1019
ENSMUSG00000031173	Otc	-6.40123	8.22414	0.0400396	0.552867	1020
ENSMUSG00000061039	Olfr920	-6.40123	8.29063	0.0400662	0.552867	1021
ENSMUSG00000015932	Dstn	8.61566	-0.453785	0.0400709	0.552867	1022
ENSMUSG00000040969	Arhgef38	-6.40123	8.24787	0.0400923	0.552867	1023
ENSMUSG00000024191	Bnip1	4.59804	-0.618	0.040138	0.552956	1024
ENSMUSG00000034341	Wbp2	6.57935	0.510752	0.0402925	0.553663	1025
ENSMUSG00000022110	Sucla2	7.74527	0.434083	0.040306	0.553663	1026
ENSMUSG00000043251	Exoc3l	2.28977	-1.40496	0.0403071	0.553663	1027
ENSMUSG00000024480	Ap3s1	5.70638	0.471775	0.0403864	0.554213	1028
ENSMUSG00000022159	Rab2b	5.94458	-0.548656	0.0404644	0.554744	1029
ENSMUSG00000030704	Rab6a	10.0183	0.399157	0.0405727	0.554784	1030
ENSMUSG00000021241	Isca2	4.02388	0.861054	0.0406364	0.554784	1031
ENSMUSG00000016319	Slc25a5	6.29352	0.858444	0.0406366	0.554784	1032
ENSMUSG00000039095	En2	7.31545	0.956422	0.0406872	0.554784	1033
ENSMUSG00000049305	Ccdc71	6.41713	-0.561263	0.0406953	0.554784	1034
ENSMUSG00000031671	Setd6	3.88149	0.758093	0.0407033	0.554784	1035
ENSMUSG00000018340	Anxa6	6.8553	-0.451752	0.0407492	0.554874	1036
ENSMUSG00000097428	AW047730	5.13201	0.591689	0.0407937	0.554944	1037
ENSMUSG00000023110	Prmt5	6.45618	-0.454438	0.0408335	0.55495	1038
ENSMUSG00000028249	Sdcbp	8.00035	0.577172	0.0408827	0.555084	1039
ENSMUSG00000027236	Eif3j1	4.779	0.709903	0.0410069	0.556235	1040
ENSMUSG00000021553	Slc28a3	-6.40123	7.23835	0.0411064	0.556399	1041
ENSMUSG00000050240	Hic2	2.2903	1.33716	0.0411286	0.556399	1042
ENSMUSG00000041417	Pik3r1	8.77582	-0.427711	0.0411373	0.556399	1043
ENSMUSG00000017631	Abr	7.24769	0.656758	0.041226	0.556989	1044
ENSMUSG00000062014	Gmfb	7.82042	-0.424437	0.041309	0.556989	1045
ENSMUSG00000049878	Rlf	7.0104	-0.437475	0.0413157	0.556989	1046
ENSMUSG00000026799	Med27	6.84855	-0.454205	0.0413389	0.556989	1047
ENSMUSG00000036989	Trim3	5.59926	0.532285	0.0414756	0.558297	1048
ENSMUSG00000041773	Enc1	4.15387	0.775653	0.0415902	0.559306	1049
ENSMUSG00000000563	Atp5f1	8.14166	0.469966	0.0417196	0.560512	1050
ENSMUSG00000055681	Cope	6.81864	-0.46812	0.0418705	0.562005	1051
ENSMUSG00000041375	Ccdc9	5.01292	-0.636481	0.0419818	0.562631	1052
ENSMUSG00000041351	Rap1gap	6.37042	-0.498665	0.0419969	0.562631	1053
ENSMUSG00000028128	F3	4.85261	0.88797	0.0420823	0.56291	1054
ENSMUSG00000096696	Zfp960	1.16125	3.24828	0.0421215	0.56291	1055
ENSMUSG00000063160	Numbl	6.88455	0.632293	0.0421375	0.56291	1056
ENSMUSG00000038250	Usp38	4.86943	0.571827	0.0424673	0.566305	1057
ENSMUSG00000033632	AW554918	5.8925	-0.572594	0.0424974	0.566305	1058
ENSMUSG00000051306	Usp42	6.14621	0.637012	0.042512	0.566305	1059
ENSMUSG00000075279	Mrpl23-ps1	3.28151	1.13725	0.0427689	0.568669	1060
ENSMUSG00000052302	Tbc1d30	6.06195	-0.552977	0.0427874	0.568669	1061
ENSMUSG00000066643	Wdr35	5.32212	0.520443	0.0428104	0.568669	1062
ENSMUSG00000021846	Peli2	6.81656	0.640944	0.0429143	0.569513	1063
ENSMUSG00000021242	Npc2	8.44386	-0.444544	0.0430596	0.569829	1064
ENSMUSG00000033826	Dnah8	0.269773	-2.70661	0.0430679	0.569829	1065
ENSMUSG00000073616	Cops9	8.15336	0.430528	0.0432339	0.569829	1066
ENSMUSG00000046324	Ermp1	6.55595	-0.485862	0.04327	0.569829	1067
ENSMUSG00000008384	Sertad1	4.0104	0.827738	0.0433371	0.569829	1068
ENSMUSG00000013367	Iglon5	7.80417	-0.468101	0.0434429	0.569829	1069
ENSMUSG00000033307	Mif	6.58532	-0.482747	0.0434439	0.569829	1070
ENSMUSG00000020734	Grin2c	9.28567	0.459013	0.043445	0.569829	1071
ENSMUSG00000019302	Atp6v0a1	9.29026	-0.422917	0.0434916	0.569829	1072
ENSMUSG00000077756	Snord90	4.34516	-1.15454	0.043565	0.569829	1073
ENSMUSG00000090112	Shprh	7.09483	0.528847	0.0436063	0.569829	1074
ENSMUSG00000028423	Nfx1	6.2262	-0.463358	0.0436946	0.569829	1075
ENSMUSG00000013698	Pea15a	9.55603	-0.485468	0.0437004	0.569829	1076
ENSMUSG00000028646	Rragc	6.42692	0.579052	0.0437114	0.569829	1077
ENSMUSG00000046404	Yod1	7.27505	0.450919	0.0437529	0.569829	1078
ENSMUSG00000026331	Slco6c1	-6.40123	8.1652	0.0437926	0.569829	1079
ENSMUSG00000030236	Slco1b2	-6.40123	8.17259	0.0438099	0.569829	1080
ENSMUSG00000025900	Rp1	-6.40123	8.1652	0.0438207	0.569829	1081
ENSMUSG00000028109	Hormad1	-6.40123	8.15734	0.0438395	0.569829	1082
ENSMUSG00000026874	Hc	2.57322	1.36973	0.0439349	0.569829	1083
ENSMUSG00000078429	Ctdsp2	5.51715	0.823767	0.0439395	0.569829	1084
ENSMUSG00000071359	Tbpl1	8.12602	0.63787	0.0439731	0.569829	1085
ENSMUSG00000029664	Tfpi2	-6.40123	8.18484	0.0440161	0.569829	1086
ENSMUSG00000026100	Mstn	-6.40123	8.15889	0.0440331	0.569829	1087
ENSMUSG00000015880	Ncapg	-6.40123	8.12196	0.0440364	0.569829	1088
ENSMUSG00000019787	Trdn	-6.40123	8.14075	0.044038	0.569829	1089
ENSMUSG00000025804	Ccr1	-6.40123	8.15889	0.0440615	0.569829	1090
ENSMUSG00000033589	Reep4	4.13679	0.703509	0.0440985	0.569829	1091
ENSMUSG00000022623	Shank3	3.83453	-1.04898	0.0441096	0.569829	1092
ENSMUSG00000098234	Snhg6	5.60141	1.05425	0.0441817	0.570239	1093
ENSMUSG00000061576	Dpp6	9.94841	-0.464004	0.0442241	0.570264	1094
ENSMUSG00000024672	Ms4a7	2.04391	1.86686	0.044343	0.571276	1095
ENSMUSG00000008822	Acyp1	5.93387	0.631036	0.044432	0.5719	1096
ENSMUSG00000027706	Sec62	10.1036	0.443024	0.0445454	0.572333	1097
ENSMUSG00000053137	Mapk11	2.89883	-1.06576	0.0445468	0.572333	1098
ENSMUSG00000035284	Vps13c	6.25032	-0.480133	0.0446252	0.572818	1099
ENSMUSG00000032436	Cmtm7	2.1652	-1.33561	0.0447993	0.573795	1100
ENSMUSG00000020455	Trim11	5.37665	0.574923	0.0448375	0.573795	1101
ENSMUSG00000019907	Ppp1r12a	6.91559	-0.425647	0.0448397	0.573795	1102
ENSMUSG00000019471	Cdc37	7.49779	-0.443715	0.044864	0.573795	1103
ENSMUSG00000049560	Defb20	1.38557	-1.90906	0.0449202	0.573993	1104
ENSMUSG00000003062	Stard3nl	5.41081	0.535561	0.0449994	0.574486	1105
ENSMUSG00000021375	Kif13a	6.66071	0.45759	0.0451589	0.575767	1106
ENSMUSG00000028991	Mtor	5.72104	0.581694	0.0451814	0.575767	1107
ENSMUSG00000021374	Nup153	4.69707	-0.67496	0.0452686	0.576226	1108
ENSMUSG00000034825	Nrip3	8.30705	-0.465653	0.0452991	0.576226	1109
ENSMUSG00000008730	Hipk1	9.1869	0.503363	0.0454501	0.577603	1110
ENSMUSG00000081729	Hspa9-ps1	4.23196	-0.710626	0.0454893	0.577603	1111
ENSMUSG00000022372	Sla	6.81101	0.464928	0.0455638	0.578029	1112
ENSMUSG00000022526	Zfp251	4.09723	-0.75831	0.0456801	0.578819	1113
ENSMUSG00000036775	Decr2	2.93718	1.26103	0.0457081	0.578819	1114
ENSMUSG00000024299	Adamts10	5.38245	-0.544497	0.0457789	0.579196	1115
ENSMUSG00000039477	Tnrc18	5.6645	-0.623815	0.0458429	0.57927	1116
ENSMUSG00000050914	Ankrd37	3.5371	0.856477	0.045891	0.57927	1117
ENSMUSG00000006599	Gtf2h1	6.83263	0.610903	0.0459899	0.57927	1118
ENSMUSG00000025280	Polr3a	4.0517	-0.759487	0.0460023	0.57927	1119
ENSMUSG00000058997	Vwa8	4.59656	-0.630925	0.0460237	0.57927	1120
ENSMUSG00000006527	Sfmbt1	5.9796	-0.532731	0.0460312	0.57927	1121
ENSMUSG00000024900	Cpt1a	5.06581	-0.656364	0.0460799	0.579367	1122
ENSMUSG00000038900	Rpl12	2.97073	0.932136	0.0461855	0.580178	1123
ENSMUSG00000096847	Tmem151b	9.06217	0.483599	0.0462463	0.580424	1124
ENSMUSG00000025580	Eif4a3	6.66641	-0.568109	0.0464515	0.58192	1125
ENSMUSG00000063576	Klhdc3	6.04431	0.542819	0.0464809	0.58192	1126
ENSMUSG00000034532	Fbxo16	1.33056	1.98606	0.0464892	0.58192	1127
ENSMUSG00000028051	Hcn3	2.82461	-0.981467	0.0466456	0.583359	1128
ENSMUSG00000022711	Pmm2	4.75719	-0.740489	0.0467386	0.583445	1129
ENSMUSG00000083327	Vcp-rs	4.6669	-0.649136	0.0467809	0.583445	1130
ENSMUSG00000022757	Tfg	5.94462	0.504515	0.0467892	0.583445	1131
ENSMUSG00000038212	Mfsd14b	7.47002	0.432212	0.0468179	0.583445	1132
ENSMUSG00000032024	Clmp	7.71103	0.452481	0.0468615	0.583473	1133
ENSMUSG00000041298	Katnal1	6.84483	-0.525766	0.0469558	0.584131	1134
ENSMUSG00000039959	Hip1	4.79068	-0.589335	0.047058	0.584451	1135
ENSMUSG00000016181	Diexf	5.69333	-0.541356	0.0470643	0.584451	1136
ENSMUSG00000057068	Fam47e	-6.40123	7.19278	0.0471109	0.584514	1137
ENSMUSG00000084403	Rps15a-ps8	-6.40123	7.12334	0.0471578	0.584583	1138
ENSMUSG00000061838	Suclg2	2.28421	1.47132	0.0473101	0.58577	1139
ENSMUSG00000032251	Irak1bp1	5.2376	-0.564714	0.0473737	0.58577	1140
ENSMUSG00000058407	Txndc9	6.27372	-0.491693	0.0473782	0.58577	1141
ENSMUSG00000002221	Paxip1	5.86912	0.524554	0.0474344	0.58577	1142
ENSMUSG00000021819	Zswim8	9.65162	-0.506639	0.0474612	0.58577	1143
ENSMUSG00000097754	Ptgs2os2	1.3238	2.77516	0.0476064	0.587048	1144
ENSMUSG00000047804	Akap10	4.59072	-0.607186	0.0477494	0.588275	1145
ENSMUSG00000021893	Capn7	6.36587	0.557747	0.0478257	0.588275	1146
ENSMUSG00000002341	Ncan	6.0808	0.720711	0.047831	0.588275	1147
ENSMUSG00000025366	Esyt1	2.35082	1.44207	0.047886	0.58836	1148
ENSMUSG00000005481	Ddx39	2.91668	-1.10641	0.0479367	0.58836	1149
ENSMUSG00000027901	Dennd2d	0.815645	2.40151	0.0479642	0.58836	1150
ENSMUSG00000068417	Pnp2	-6.40123	6.83924	0.0480315	0.58836	1151
ENSMUSG00000051627	Hist1h1e	3.42178	-0.851593	0.0480553	0.58836	1152
ENSMUSG00000040389	Wdr47	7.02353	-0.435878	0.0480882	0.58836	1153
ENSMUSG00000028911	Srsf4	5.24871	0.874409	0.0481633	0.58877	1154
ENSMUSG00000020894	Vamp2	11.7054	0.684697	0.0483134	0.59001	1155
ENSMUSG00000022131	Gpr180	4.41356	0.709856	0.0483552	0.59001	1156
ENSMUSG00000050808	Muc15	3.29825	1.74588	0.0483923	0.59001	1157
ENSMUSG00000002608	Ccdc97	7.35496	-0.474431	0.0484321	0.59001	1158
ENSMUSG00000004366	Sst	0.15157	2.63159	0.0485056	0.590095	1159
ENSMUSG00000009569	Mkl2	6.39545	-0.461205	0.0485228	0.590095	1160
ENSMUSG00000074733	Zfp950	6.22605	0.517884	0.0486496	0.591003	1161
ENSMUSG00000026028	Trak2	7.41803	0.549505	0.0487712	0.591003	1162
ENSMUSG00000030532	Hddc3	5.19957	-0.804641	0.0488144	0.591003	1163
ENSMUSG00000032589	Bsn	7.79279	0.428088	0.0488274	0.591003	1164
ENSMUSG00000029227	Fip1l1	8.08366	0.407631	0.0488294	0.591003	1165
ENSMUSG00000042410	Agps	6.00415	0.485321	0.0488487	0.591003	1166
ENSMUSG00000002778	Kdelr1	7.32919	0.490054	0.0489426	0.591443	1167
ENSMUSG00000020700	Map3k3	2.5072	-1.04163	0.0489978	0.591443	1168
ENSMUSG00000028199	Cryz	4.19084	0.75844	0.0490823	0.591443	1169
ENSMUSG00000026035	Ppil3	4.38538	-0.650476	0.049091	0.591443	1170
ENSMUSG00000016382	Pls3	7.22287	0.433946	0.0492053	0.591443	1171
ENSMUSG00000021504	B4galt7	3.93142	-0.8184	0.0492119	0.591443	1172
ENSMUSG00000026848	Tor1b	6.98784	-0.438193	0.0492258	0.591443	1173
ENSMUSG00000034485	Uaca	4.84688	-0.601927	0.0492589	0.591443	1174
ENSMUSG00000023236	Scg5	9.16166	0.666055	0.0493482	0.591443	1175
ENSMUSG00000025134	Alyref	5.07873	-0.59384	0.0494594	0.591443	1176
ENSMUSG00000030795	Fus	10.5661	-0.481198	0.0494655	0.591443	1177
ENSMUSG00000041390	Mdfic	3.04408	1.01296	0.0494655	0.591443	1178
ENSMUSG00000025321	Itgb8	6.98495	0.529072	0.0495867	0.591443	1179
ENSMUSG00000046378	Asphd1	4.22626	-0.773435	0.0496196	0.591443	1180
ENSMUSG00000040681	Hmgn1	7.47877	0.446163	0.049633	0.591443	1181
ENSMUSG00000027782	Kpna4	6.94714	-0.424871	0.0496401	0.591443	1182
ENSMUSG00000028822	Tmem50a	8.97736	0.396327	0.0496715	0.591443	1183
ENSMUSG00000022516	Nudt16l1	7.19887	0.399931	0.0497144	0.591443	1184
ENSMUSG00000030263	Lrmp	0.300384	-2.98745	0.0497492	0.591443	1185
ENSMUSG00000033335	Dnm2	4.68571	-0.629697	0.0497687	0.591443	1186
ENSMUSG00000020108	Ddit4	6.50545	0.611739	0.0498442	0.591443	1187
ENSMUSG00000027671	Actl6a	6.41082	-0.52294	0.0498867	0.591443	1188
ENSMUSG00000020716	Nf1	5.98427	-0.500351	0.0499115	0.591443	1189
ENSMUSG00000039523	Cep104	5.41656	-0.487335	0.0499205	0.591443	1190
ENSMUSG00000041378	Cldn5	7.19892	-0.430049	0.0499333	0.591443	1191

## Sheet: Females
Gene Ensembl ID	Gene_names	A value	M value	p value	q value	rank
ENSMUSG00000061039	Olfr920	-5.91499	9.21647	1.09362e-14	1.54277e-10	1
ENSMUSG00000055069	Rab39	-5.91499	7.9034	5.45345e-07	0.00340766	2
ENSMUSG00000045314	Sowahb	6.15741	1.06295	7.24674e-07	0.00340766	3
ENSMUSG00000003410	Elavl3	13.1076	1.86359	9.88034e-07	0.00348455	4
ENSMUSG00000040170	Fmo2	-5.91499	7.83452	3.78609e-06	0.0106821	5
ENSMUSG00000030365	Clec2i	-5.91499	-9.13913	5.39176e-06	0.0126769	6
ENSMUSG00000033208	S100b	13.2106	-1.64613	1.11916e-05	0.0225543	7
ENSMUSG00000069184	Zfp72	-5.91499	8.90586	2.14012e-05	0.0377384	8
ENSMUSG00000007892	Rplp1	9.31317	-0.779151	2.78936e-05	0.0437217	9
ENSMUSG00000062345	Serpinb2	-5.91499	7.45165	5.49594e-05	0.0775312	10
ENSMUSG00000080626	Mir1192	-5.91499	-8.48114	7.74874e-05	0.0993741	11
ENSMUSG00000034127	Tspan8	-5.91499	7.80138	8.68217e-05	0.102066	12
ENSMUSG00000026616	Cr2	-5.91499	7.49069	0.000154256	0.167391	13
ENSMUSG00000026100	Mstn	-5.91499	8.32678	0.00016721	0.168488	14
ENSMUSG00000053332	Gas5	8.62425	-0.677342	0.000201883	0.169879	15
ENSMUSG00000020461	Clhc1	-5.91499	8.3369	0.00020367	0.169879	16
ENSMUSG00000002944	Cd36	-5.91499	-8.22502	0.000212869	0.169879	17
ENSMUSG00000086142	Ppp4r3c-ps	-5.91499	8.26334	0.000216759	0.169879	18
ENSMUSG00000054435	Gimap4	-5.91499	7.29074	0.000232743	0.172805	19
ENSMUSG00000059751	Rps3a3	2.71924	6.24399	0.000273126	0.19265	20
ENSMUSG00000078496	Zfp982	-5.91499	8.16262	0.00031265	0.210026	21
ENSMUSG00000062209	Erbb4	5.85524	-0.836898	0.000332349	0.21073	22
ENSMUSG00000048546	Tob2	7.08903	0.679857	0.000378273	0.21073	23
ENSMUSG00000032028	Nxpe2	-5.91499	-7.36363	0.000381517	0.21073	24
ENSMUSG00000032360	Hcrtr2	1.60262	-2.83721	0.000391969	0.21073	25
ENSMUSG00000042379	Esm1	-5.91499	-7.13012	0.00039971	0.21073	26
ENSMUSG00000022375	Lrrc6	-5.91499	-7.13403	0.000403324	0.21073	27
ENSMUSG00000049723	Mmp12	-5.91499	8.02975	0.000460065	0.23179	28
ENSMUSG00000029663	Gngt1	-5.91499	7.97788	0.000530726	0.253046	29
ENSMUSG00000031297	Slc7a3	3.47589	-1.7405	0.000575335	0.253046	30
ENSMUSG00000019230	Lhx9	2.5643	-1.9861	0.00058603	0.253046	31
ENSMUSG00000027215	Cd82	4.80413	-1.42095	0.000606385	0.253046	32
ENSMUSG00000029082	Bst1	-5.91499	7.20121	0.000609235	0.253046	33
ENSMUSG00000024379	Tslp	-5.91499	7.94554	0.000626883	0.253046	34
ENSMUSG00000026535	Ifi202b	-5.91499	7.9601	0.000627817	0.253046	35
ENSMUSG00000088252	Snord13	5.30521	-0.866244	0.000738184	0.289265	36
ENSMUSG00000052369	Tmem106c	3.82457	-1.15255	0.000781431	0.294097	37
ENSMUSG00000020894	Vamp2	11.2915	0.690613	0.000792209	0.294097	38
ENSMUSG00000033478	Fam160b1	6.47276	-0.957657	0.00118102	0.427195	39
ENSMUSG00000036395	Glb1l2	0.866079	3.62818	0.00123272	0.430347	40
ENSMUSG00000006720	Zfp184	-5.91499	6.95589	0.00130974	0.430347	41
ENSMUSG00000041801	Phlda3	4.88903	-0.877167	0.00131055	0.430347	42
ENSMUSG00000072944	Nup62cl	-5.91499	6.93134	0.00131176	0.430347	43
ENSMUSG00000063683	Glyat	-5.91499	7.52911	0.00181424	0.581669	44
ENSMUSG00000029442	Wdr66	0.123029	-4.43824	0.00204746	0.641856	45
ENSMUSG00000038855	Itpkb	4.96848	-0.826358	0.00222414	0.682086	46
ENSMUSG00000054013	Tmem179	3.67144	-1.18504	0.00242484	0.727814	47
ENSMUSG00000035215	Lsm7	4.32168	-1.09866	0.00256255	0.753123	48
ENSMUSG00000064493	Snora28	1.42986	-2.55697	0.00268007	0.771588	49
ENSMUSG00000019942	Cdk1	0.545347	3.41214	0.00288474	0.8139	50
ENSMUSG00000092365	BC023719	-5.91499	7.46321	0.00298638	0.826056	51
ENSMUSG00000029306	Ibsp	-5.91499	-7.3294	0.00313857	0.834413	52
ENSMUSG00000078773	Rad54b	1.95365	2.16853	0.0031657	0.834413	53
ENSMUSG00000056073	Grik2	6.23173	-0.628223	0.00319404	0.834413	54
ENSMUSG00000018770	Atp5g3	13.2621	-1.38404	0.00389505	0.999045	55
ENSMUSG00000012428	Steap4	-5.91499	6.67198	0.00410946	1	56
ENSMUSG00000039629	Strip2	6.23162	0.712348	0.00415069	1	57
ENSMUSG00000047797	Gjb1	6.02505	-0.626282	0.00436061	1	58
ENSMUSG00000030491	Tdrd12	-5.91499	7.28263	0.00439355	1	59
ENSMUSG00000068457	Uty	-5.91499	-8.4323	0.00439538	1	60
ENSMUSG00000036634	Mag	8.74792	-0.674055	0.00446009	1	61
ENSMUSG00000099784	Dalir	0.443461	-3.80243	0.00462369	1	62
ENSMUSG00000045763	Basp1	6.40275	-0.764771	0.00534294	1	63
ENSMUSG00000031425	Plp1	11.4727	-0.557918	0.00536786	1	64
ENSMUSG00000029392	Rilpl1	3.61789	-1.16047	0.0054654	1	65
ENSMUSG00000072049	Vmn2r121	-5.91499	8.365	0.0055349	1	66
ENSMUSG00000026277	Stk25	5.5339	1.1984	0.00570439	1	67
ENSMUSG00000097468	Mdrl	-5.91499	7.11924	0.00571734	1	68
ENSMUSG00000009739	Pou6f1	6.20632	-0.565925	0.00576413	1	69
ENSMUSG00000102483	Catspere	1.97068	1.75894	0.00591304	1	70
ENSMUSG00000055675	Kbtbd11	6.8131	0.55199	0.00628814	1	71
ENSMUSG00000015090	Ptgds	11.2302	-0.97558	0.00636615	1	72
ENSMUSG00000026196	Bard1	-5.91499	-7.21259	0.00657395	1	73
ENSMUSG00000069208	Zfp825	-5.91499	8.27215	0.00669594	1	74
ENSMUSG00000022469	Rapgef3	5.16234	-0.730237	0.00688806	1	75
ENSMUSG00000019850	Tnfaip3	1.80816	1.88237	0.00689186	1	76
ENSMUSG00000068739	Sars	7.95955	-0.581502	0.00693083	1	77
ENSMUSG00000066595	Mfsd7b	4.99287	0.774589	0.00700663	1	78
ENSMUSG00000027824	Vmn2r1	-5.91499	-6.92	0.00709707	1	79
ENSMUSG00000048497	Mmgt2	4.00306	-0.901281	0.00741477	1	80
ENSMUSG00000056054	S100a8	4.49152	-1.29359	0.00742732	1	81
ENSMUSG00000024679	Ms4a6d	0.440048	3.06299	0.007616	1	82
ENSMUSG00000021782	Dlg5	5.30136	0.687573	0.00777615	1	83
ENSMUSG00000026553	Copa	7.15253	-0.518924	0.00839641	1	84
ENSMUSG00000049630	C1ql3	3.82846	-1.17038	0.00879316	1	85
ENSMUSG00000031320	Rps4x	2.21808	2.08012	0.0088043	1	86
ENSMUSG00000074500	Zfp558	-5.91499	-6.92343	0.00904461	1	87
ENSMUSG00000030554	Synm	5.15573	-0.644935	0.00908473	1	88
ENSMUSG00000061371	Zfp873	-5.91499	6.90288	0.00931185	1	89
ENSMUSG00000020629	Adi1	4.35744	-0.73794	0.00935292	1	90
ENSMUSG00000029380	Cxcl1	-5.91499	-6.89874	0.00954436	1	91
ENSMUSG00000077345	Snord70	-5.91499	-8.00204	0.0097955	1	92
ENSMUSG00000078190	Dnm3os	-5.91499	8.05846	0.00991045	1	93
ENSMUSG00000067786	Nnat	6.7919	-0.559669	0.0101356	1	94
ENSMUSG00000032517	Mobp	9.77043	-0.578032	0.0102925	1	95
ENSMUSG00000020513	Tubd1	1.77919	1.82444	0.0104272	1	96
ENSMUSG00000069041	Slc25a31	2.02976	-2.20842	0.0104561	1	97
ENSMUSG00000022129	Dct	2.22039	-2.03337	0.0104775	1	98
ENSMUSG00000068428	Gmnc	-5.91499	-7.96595	0.0108181	1	99
ENSMUSG00000001622	Csn3	-5.91499	7.95947	0.0108488	1	100
ENSMUSG00000043289	Mei4	3.50413	2.16919	0.011032	1	101
ENSMUSG00000039579	Grin3a	5.6334	-0.580359	0.0111274	1	102
ENSMUSG00000078161	Erich3	4.77424	0.676911	0.0111333	1	103
ENSMUSG00000075316	Scn9a	-5.91499	-6.76574	0.0116203	1	104
ENSMUSG00000090693	Trim43a	-5.91499	6.81482	0.0116331	1	105
ENSMUSG00000085811	Cep112it	-5.91499	6.88577	0.01171	1	106
ENSMUSG00000050854	Tmem125	2.80754	-1.34666	0.0117812	1	107
ENSMUSG00000044702	Palb2	1.5881	2.12242	0.0118284	1	108
ENSMUSG00000020607	Fam84a	4.59571	0.713203	0.0118693	1	109
ENSMUSG00000045648	Vwc2l	-5.91499	7.95437	0.0118885	1	110
ENSMUSG00000044772	Sntn	-5.91499	-6.81477	0.011944	1	111
ENSMUSG00000052957	Gas1	3.60036	1.18628	0.011998	1	112
ENSMUSG00000020646	Mboat2	6.20998	0.514709	0.0120453	1	113
ENSMUSG00000031792	Usb1	5.23039	0.623545	0.0121689	1	114
ENSMUSG00000094483	Purb	13.9562	0.967173	0.0122298	1	115
ENSMUSG00000063888	Rpl7l1	6.307	-0.514449	0.0124347	1	116
ENSMUSG00000010045	Tmem115	4.21186	-0.888532	0.0124666	1	117
ENSMUSG00000041117	Ccdc8	2.87879	-1.20756	0.0124782	1	118
ENSMUSG00000018882	Mrpl45	5.95632	-0.528296	0.0128534	1	119
ENSMUSG00000030361	Klrb1a	-5.91499	-6.73888	0.0129095	1	120
ENSMUSG00000055633	Zfp580	3.49561	0.959313	0.0129656	1	121
ENSMUSG00000049560	Defb20	-5.91499	6.76879	0.0129882	1	122
ENSMUSG00000037742	Eef1a1	5.59967	-0.576133	0.0131084	1	123
ENSMUSG00000044626	Liph	0.365938	2.88917	0.0134077	1	124
ENSMUSG00000062908	Acadm	5.83195	-0.519582	0.0134521	1	125
ENSMUSG00000026069	Il1rl1	-5.91499	6.4471	0.0141357	1	126
ENSMUSG00000025092	Hspa12a	6.34806	0.51091	0.0143257	1	127
ENSMUSG00000047881	Rell1	6.70609	0.549035	0.0143919	1	128
ENSMUSG00000040380	Cbln3	13.9618	0.956031	0.0146377	1	129
ENSMUSG00000038400	Pmepa1	5.71303	-0.818322	0.0147623	1	130
ENSMUSG00000021087	Rtn1	13.9605	-0.950376	0.0148831	1	131
ENSMUSG00000070547	Mrgprb1	-5.91499	7.80937	0.0149787	1	132
ENSMUSG00000087377	AV099323	1.53725	-1.99006	0.0150421	1	133
ENSMUSG00000041301	Cftr	-5.91499	-6.56801	0.0151152	1	134
ENSMUSG00000031697	Orc6	5.49828	0.584694	0.0151356	1	135
ENSMUSG00000041298	Katnal1	7.10302	-0.669314	0.015333	1	136
ENSMUSG00000053111	Fank1	-0.0890719	-3.62875	0.0153606	1	137
ENSMUSG00000042302	Ehbp1	6.4651	-0.494308	0.0153924	1	138
ENSMUSG00000028575	Eqtn	-5.91499	6.58345	0.0154145	1	139
ENSMUSG00000064280	Ccdc146	2.89027	-1.26003	0.0155292	1	140
ENSMUSG00000075122	Cd80	-5.91499	6.29549	0.0155658	1	141
ENSMUSG00000041482	Piezo2	2.85337	-1.29836	0.0156609	1	142
ENSMUSG00000025038	Efhc2	-5.91499	6.78952	0.0156804	1	143
ENSMUSG00000086743	Hnrnpa1l2-ps	-5.91499	-6.71839	0.015745	1	144
ENSMUSG00000025902	Sox17	0.762001	2.76726	0.0158712	1	145
ENSMUSG00000029299	Abcg3	1.61091	2.07478	0.0159804	1	146
ENSMUSG00000061603	Akap6	6.82289	-0.50869	0.0161034	1	147
ENSMUSG00000061535	C1qtnf7	-5.91499	6.63825	0.0162175	1	148
ENSMUSG00000072980	Oip5	-5.91499	6.7136	0.0162186	1	149
ENSMUSG00000037922	Bank1	-5.91499	6.55234	0.0162326	1	150
ENSMUSG00000045102	Poln	-5.91499	6.59847	0.0163407	1	151
ENSMUSG00000018322	Tomm34	4.72446	0.642526	0.0164107	1	152
ENSMUSG00000028995	Fam126a	4.45284	-0.714603	0.0164319	1	153
ENSMUSG00000018620	Mmp20	-5.91499	-6.61702	0.016491	1	154
ENSMUSG00000017493	Igfbp4	3.86907	0.844764	0.0164967	1	155
ENSMUSG00000056130	Ticam2	-5.91499	-6.6513	0.0164983	1	156
ENSMUSG00000021879	Dnah12	-5.91499	-6.61777	0.0165102	1	157
ENSMUSG00000022342	Kcnv1	-5.91499	-6.59843	0.0165154	1	158
ENSMUSG00000029580	Actb	11.2081	-0.902202	0.0165392	1	159
ENSMUSG00000028186	Uox	-5.91499	-6.58533	0.0167002	1	160
ENSMUSG00000031822	Gse1	5.94044	0.604904	0.0170181	1	161
ENSMUSG00000083327	Vcp-rs	5.01407	-0.899646	0.0170238	1	162
ENSMUSG00000029334	Prkg2	1.89249	-1.68722	0.0170529	1	163
ENSMUSG00000079550	Mpp4	3.19765	1.03859	0.0175483	1	164
ENSMUSG00000033450	Tagap	-5.91499	6.36284	0.0177629	1	165
ENSMUSG00000028369	Svep1	4.62025	0.675133	0.017767	1	166
ENSMUSG00000033335	Dnm2	4.66501	-0.713878	0.0180039	1	167
ENSMUSG00000094900	Chdc2	0.21976	-5.07922	0.0180502	1	168
ENSMUSG00000077323	Rnu11	1.36665	-2.2427	0.0180785	1	169
ENSMUSG00000030086	Chchd6	5.83609	-0.525589	0.0180792	1	170
ENSMUSG00000065499	Mir384	-5.91499	7.64433	0.0182612	1	171
ENSMUSG00000005045	Chd5	4.56508	-0.897364	0.0183545	1	172
ENSMUSG00000028161	Ppp3ca	13.0252	0.917267	0.0184829	1	173
ENSMUSG00000056071	S100a9	4.79581	-1.13962	0.0188572	1	174
ENSMUSG00000023236	Scg5	8.95656	-0.71398	0.0189578	1	175
ENSMUSG00000030226	Lmo3	3.14807	-1.11573	0.0190706	1	176
ENSMUSG00000022090	Pdlim2	7.50968	-0.587481	0.0192645	1	177
ENSMUSG00000037159	Wee2	-5.91499	6.76102	0.0194082	1	178
ENSMUSG00000022860	Chodl	-5.91499	6.71313	0.0194289	1	179
ENSMUSG00000035189	Ano4	3.83306	-0.774069	0.0194769	1	180
ENSMUSG00000026185	Igfbp5	7.5222	0.472109	0.0198595	1	181
ENSMUSG00000005667	Mthfd2	5.08324	-0.768528	0.0203602	1	182
ENSMUSG00000024063	Lbh	6.39586	-0.508258	0.0203668	1	183
ENSMUSG00000045690	Wdr89	6.28488	-0.454795	0.0204063	1	184
ENSMUSG00000029919	Hpgds	3.42645	1.23614	0.0204287	1	185
ENSMUSG00000094701	Olfr916	0.19113	-5.02196	0.0206093	1	186
ENSMUSG00000006403	Adamts4	5.95995	-0.766674	0.0206204	1	187
ENSMUSG00000027651	Rprd1b	6.90787	-0.428753	0.0206547	1	188
ENSMUSG00000019890	Nts	4.98636	-0.589355	0.0207031	1	189
ENSMUSG00000042848	Vmn1r226	-5.91499	7.60651	0.0208052	1	190
ENSMUSG00000049109	Themis	-5.91499	7.61252	0.0208217	1	191
ENSMUSG00000029661	Col1a2	6.55484	-0.447612	0.0208891	1	192
ENSMUSG00000020460	Rps27a	-5.91499	6.35983	0.0210031	1	193
ENSMUSG00000027702	Lrrc34	-5.91499	6.55935	0.0211797	1	194
ENSMUSG00000051351	Zfp46	5.0042	0.579401	0.0212174	1	195
ENSMUSG00000099261	Mir6984	-0.177877	3.65491	0.021291	1	196
ENSMUSG00000069755	Zfp125	-5.91499	-7.57843	0.0217285	1	197
ENSMUSG00000072934	Trpc5os	-5.91499	-7.57843	0.0217493	1	198
ENSMUSG00000053916	Nanp	-5.91499	-6.37484	0.0217542	1	199
ENSMUSG00000069049	Eif2s3y	-5.91499	-7.5665	0.02177	1	200
ENSMUSG00000030307	Slc6a11	6.82773	-0.511357	0.0222407	1	201
ENSMUSG00000040502	42803	5.90815	0.503663	0.0222997	1	202
ENSMUSG00000016624	Phf21b	4.35612	0.671598	0.0223443	1	203
ENSMUSG00000036529	Sbf1	6.57036	-0.484627	0.0224121	1	204
ENSMUSG00000021482	Aaed1	1.46771	2.05812	0.0224273	1	205
ENSMUSG00000078451	Ppil6	4.0839	-0.725954	0.0225414	1	206
ENSMUSG00000038026	Kcnj9	7.7563	0.476392	0.0231926	1	207
ENSMUSG00000073094	Smim9	-5.91499	-7.46008	0.0235359	1	208
ENSMUSG00000085089	Arhgap15os	-5.91499	-7.52901	0.0235565	1	209
ENSMUSG00000085611	Ap3s1-ps1	-5.91499	-7.52901	0.0235627	1	210
ENSMUSG00000096780	Tmem181b-ps	4.22041	0.741269	0.0238382	1	211
ENSMUSG00000073001	Cylc1	-5.91499	7.48021	0.0239745	1	212
ENSMUSG00000047115	Fam221a	-5.91499	6.58287	0.0240288	1	213
ENSMUSG00000030976	Tex36	-5.91499	6.49826	0.0240342	1	214
ENSMUSG00000035373	Ccl7	-5.91499	6.45635	0.0241205	1	215
ENSMUSG00000034839	Larp6	5.91202	0.523819	0.0242047	1	216
ENSMUSG00000001910	Nacc1	6.301	-0.551092	0.0242122	1	217
ENSMUSG00000013593	Ndufs2	8.12129	-0.453913	0.0244219	1	218
ENSMUSG00000043487	Acot6	4.58288	-0.6877	0.0245876	1	219
ENSMUSG00000026730	Pter	3.22665	-1.05828	0.0247527	1	220
ENSMUSG00000037280	Galnt6	3.18303	-1.12361	0.0247559	1	221
ENSMUSG00000030987	Stim1	6.29623	-0.677799	0.0248854	1	222
ENSMUSG00000030236	Slco1b2	-5.91499	-7.43795	0.024984	1	223
ENSMUSG00000031089	Slc6a14	-5.91499	-7.43795	0.025007	1	224
ENSMUSG00000023892	Zfp51	4.5443	-1.22816	0.025061	1	225
ENSMUSG00000089682	Bcl2l2	4.6119	0.78233	0.0250831	1	226
ENSMUSG00000025492	Ifitm3	3.3381	-1.01664	0.0252512	1	227
ENSMUSG00000028234	Rps20	7.53699	-0.455828	0.0255496	1	228
ENSMUSG00000035539	Ccdc180	-5.91499	-6.1323	0.0256203	1	229
ENSMUSG00000030500	Slc17a6	5.07757	-0.912595	0.0259188	1	230
ENSMUSG00000032925	Itgbl1	2.96228	-1.09001	0.0265512	1	231
ENSMUSG00000046447	Camk2n1	11.5383	0.437603	0.0267708	1	232
ENSMUSG00000034949	Zfr2	5.22914	-0.630675	0.0267782	1	233
ENSMUSG00000028036	Ptgfr	2.0083	1.49145	0.0268179	1	234
ENSMUSG00000045594	Glb1	3.6672	-0.794584	0.0269899	1	235
ENSMUSG00000000440	Pparg	0.820295	2.44492	0.0270163	1	236
ENSMUSG00000051079	Rgs13	-5.91499	-7.39796	0.0270341	1	237
ENSMUSG00000065642	Snora69	-5.91499	-7.41484	0.0270897	1	238
ENSMUSG00000090919	Pabpc4l	4.69523	-0.697295	0.0271381	1	239
ENSMUSG00000054808	Actn4	5.43792	0.564635	0.0272488	1	240
ENSMUSG00000046573	Lyrm4	4.74987	-0.59037	0.0272949	1	241
ENSMUSG00000068122	Agtr2	-5.91499	7.46137	0.0273023	1	242
ENSMUSG00000047390	Defb9	1.83148	-2.03804	0.0273224	1	243
ENSMUSG00000039509	Nup133	4.33492	0.668818	0.0274965	1	244
ENSMUSG00000048012	Zfp473	0.628707	-2.89599	0.0275151	1	245
ENSMUSG00000040690	Col16a1	3.83856	-0.814368	0.0277081	1	246
ENSMUSG00000092572	Serpinb10	-5.91499	7.4149	0.0277982	1	247
ENSMUSG00000090063	Dlx6os1	-5.91499	7.39568	0.0278222	1	248
ENSMUSG00000026544	Dusp23	2.42314	-1.39754	0.0280389	1	249
ENSMUSG00000003581	Rnf215	5.10216	0.6508	0.028078	1	250
ENSMUSG00000021750	Fam107a	8.39692	0.387331	0.0286504	1	251
ENSMUSG00000065259	Snora30	5.36961	-0.680251	0.0286724	1	252
ENSMUSG00000097867	Lppos	2.89907	0.990953	0.0291687	1	253
ENSMUSG00000050071	Bex1	6.17341	-0.447567	0.0293319	1	254
ENSMUSG00000042401	Crtac1	2.61596	-1.38774	0.0294534	1	255
ENSMUSG00000055763	Rybp-ps	-5.91499	6.26079	0.0296022	1	256
ENSMUSG00000035582	Gdpd4	-5.91499	6.33323	0.0296053	1	257
ENSMUSG00000072621	Slfn10-ps	-5.91499	6.3499	0.0296136	1	258
ENSMUSG00000055296	Tmem245	5.79163	-0.470348	0.0298335	1	259
ENSMUSG00000040429	Mterf1a	2.78907	1.36536	0.0302456	1	260
ENSMUSG00000029517	Ankrd7	-5.91499	-7.29178	0.0302954	1	261
ENSMUSG00000032915	Adgre4	-5.91499	-7.331	0.0303108	1	262
ENSMUSG00000063632	Sox11	5.60093	-0.598759	0.030324	1	263
ENSMUSG00000022556	Hsf1	2.05045	1.43175	0.0303749	1	264
ENSMUSG00000030966	Trim21	1.31602	2.09358	0.0304009	1	265
ENSMUSG00000031430	Vsig1	-5.91499	-7.29085	0.0304132	1	266
ENSMUSG00000053101	Gpr141	-5.91499	-7.37044	0.0304164	1	267
ENSMUSG00000042717	Ppp1r3a	-5.91499	-7.32252	0.0304262	1	268
ENSMUSG00000043263	Ifi209	-5.91499	-7.32378	0.0304389	1	269
ENSMUSG00000028466	Creb3	6.50066	-0.405048	0.0305014	1	270
ENSMUSG00000046879	Irgm1	2.71386	1.36579	0.0306074	1	271
ENSMUSG00000048015	Neurod4	-5.91499	7.37077	0.0306645	1	272
ENSMUSG00000041886	Macc1	-5.91499	7.36512	0.0306727	1	273
ENSMUSG00000038257	Glra3	-5.91499	7.32526	0.0306906	1	274
ENSMUSG00000031637	Lrp2bp	2.83113	1.03453	0.0308788	1	275
ENSMUSG00000098682	Otx2os1	-0.426484	-3.78674	0.031137	1	276
ENSMUSG00000044857	Lemd2	6.2554	0.496457	0.0315806	1	277
ENSMUSG00000026180	Cxcr2	-5.91499	6.45432	0.031598	1	278
ENSMUSG00000037541	Shank2	6.00748	0.548846	0.0316322	1	279
ENSMUSG00000038725	Pkhd1l1	-5.91499	6.27749	0.0317143	1	280
ENSMUSG00000034009	Rxfp1	-5.91499	6.34231	0.0317206	1	281
ENSMUSG00000073910	Mob3b	4.5105	-0.652226	0.0323216	1	282
ENSMUSG00000026409	Pfkfb2	4.03388	0.6958	0.0326151	1	283
ENSMUSG00000026249	Serpine2	9.05022	-0.396476	0.0333319	1	284
ENSMUSG00000018541	Cwc25	6.26057	-0.65237	0.033396	1	285
ENSMUSG00000102312	Pcdha3	0.902927	2.4559	0.0339834	1	286
ENSMUSG00000005696	Sh2d1a	-5.91499	-7.24521	0.034033	1	287
ENSMUSG00000019787	Trdn	-5.91499	-7.21002	0.0340455	1	288
ENSMUSG00000022432	Smc1b	-5.91499	-7.22885	0.0340659	1	289
ENSMUSG00000026331	Slco6c1	-5.91499	7.28171	0.0342308	1	290
ENSMUSG00000092204	Vmn2r-ps49	-5.91499	7.22685	0.0342346	1	291
ENSMUSG00000026519	Tmem63a	6.76535	-0.582633	0.0343899	1	292
ENSMUSG00000027002	Nckap1	7.66586	0.42728	0.0344126	1	293
ENSMUSG00000073489	Ifi204	-5.91499	7.24238	0.0348267	1	294
ENSMUSG00000021094	Dhrs7	6.81379	-0.5222	0.034851	1	295
ENSMUSG00000006307	Kmt2b	4.03868	-0.801393	0.0349012	1	296
ENSMUSG00000083274	Zcchc9-ps	1.74677	1.9531	0.0350687	1	297
ENSMUSG00000041313	Slc7a1	5.49698	-0.539605	0.035147	1	298
ENSMUSG00000021388	Aspn	4.05067	-1.26	0.0354351	1	299
ENSMUSG00000033467	Crlf2	3.45499	-0.788454	0.0357479	1	300
ENSMUSG00000026659	Dusp12	5.57312	0.472715	0.0357565	1	301
ENSMUSG00000039483	Asb6	3.66337	0.730079	0.0365346	1	302
ENSMUSG00000074578	Zfas1	7.07803	-0.395429	0.0365553	1	303
ENSMUSG00000038349	Plcl1	5.80277	-0.45332	0.0367275	1	304
ENSMUSG00000057421	Las1l	6.73001	-0.454952	0.0367998	1	305
ENSMUSG00000031548	Sfrp1	3.9563	-0.781665	0.0369805	1	306
ENSMUSG00000058056	Palld	4.34732	-0.68291	0.0370633	1	307
ENSMUSG00000032418	Me1	6.67844	0.445206	0.0371808	1	308
ENSMUSG00000022771	Ppil2	4.94504	0.572727	0.037551	1	309
ENSMUSG00000027562	Car2	8.45604	-0.483031	0.0375785	1	310
ENSMUSG00000037855	Zfp365	5.97775	-0.455571	0.0380141	1	311
ENSMUSG00000073207	Ccdc160	2.87009	-1.04301	0.0380453	1	312
ENSMUSG00000033161	Atp1a1	12.3291	0.482887	0.0380639	1	313
ENSMUSG00000069910	Spdl1	1.69489	2.14707	0.0383747	1	314
ENSMUSG00000057531	Dtnbp1	4.70674	-0.54556	0.0383844	1	315
ENSMUSG00000000263	Glra1	2.68163	-1.96154	0.0386745	1	316
ENSMUSG00000065610	Mir29a	-5.91499	7.19274	0.0388349	1	317
ENSMUSG00000055228	Zfp935	-5.91499	7.1534	0.0388394	1	318
ENSMUSG00000024425	Ndfip1	5.57413	-0.812757	0.0389498	1	319
ENSMUSG00000097111	Peak1os	1.18339	-3.25749	0.0399239	1	320
ENSMUSG00000027239	Mdk	4.35397	0.655852	0.0404423	1	321
ENSMUSG00000020846	Rflnb	7.09833	0.415341	0.0405106	1	322
ENSMUSG00000048416	Mlf1	3.20784	-1.23509	0.0405375	1	323
ENSMUSG00000039246	Lyplal1	3.71503	0.805805	0.0405843	1	324
ENSMUSG00000025255	Zfhx4	5.0248	-0.502043	0.0406167	1	325
ENSMUSG00000054939	Zfp174	1.46593	1.84357	0.0406234	1	326
ENSMUSG00000079588	Tmem182	1.46084	2.06267	0.0406847	1	327
ENSMUSG00000029131	Dnajb6	5.6037	0.530256	0.0412158	1	328
ENSMUSG00000048078	Tenm4	7.01393	-0.403769	0.0414613	1	329
ENSMUSG00000029695	Aass	3.09917	1.26938	0.0416545	1	330
ENSMUSG00000034931	Dhx8	5.12213	-0.559929	0.042222	1	331
ENSMUSG00000051235	Gen1	-5.91499	6.04002	0.0426078	1	332
ENSMUSG00000027202	Slc12a1	-5.91499	6.24576	0.0427174	1	333
ENSMUSG00000022012	Enox1	2.78273	1.05359	0.0427708	1	334
ENSMUSG00000030638	Sh3gl3	5.09246	-0.683029	0.0429872	1	335
ENSMUSG00000027465	Tbc1d20	4.11782	-0.796843	0.0429886	1	336
ENSMUSG00000023192	Grm2	4.09276	0.634318	0.0431353	1	337
ENSMUSG00000069044	Usp9y	-5.91499	7.03862	0.0433189	1	338
ENSMUSG00000078598	Skint5	-5.91499	7.0607	0.0433458	1	339
ENSMUSG00000078624	Olfr613	-5.91499	7.06617	0.0433705	1	340
ENSMUSG00000039209	Rpl39l	-5.91499	-6.26501	0.0434025	1	341
ENSMUSG00000027867	Spag17	-5.91499	-6.15895	0.0434157	1	342
ENSMUSG00000027790	Sis	-5.91499	7.0574	0.0434226	1	343
ENSMUSG00000026357	Rgs18	-5.91499	7.0524	0.0434479	1	344
ENSMUSG00000054763	Defb42	4.90384	-0.645037	0.0434516	1	345
ENSMUSG00000026563	Tada1	5.8174	0.433708	0.0435067	1	346
ENSMUSG00000070687	Htr1d	-5.91499	-5.93472	0.0436735	1	347
ENSMUSG00000031364	Grpr	-5.91499	-6.26285	0.0437016	1	348
ENSMUSG00000065097	Snora16a	-5.91499	-6.19216	0.0437255	1	349
ENSMUSG00000026675	Hsd17b7	5.93317	-0.503493	0.0441502	1	350
ENSMUSG00000020526	Znhit3	5.36785	0.471778	0.0441921	1	351
ENSMUSG00000034265	Zdhhc14	6.23631	0.445995	0.0446118	1	352
ENSMUSG00000098520	Ranbp2-ps1	1.47885	2.47829	0.0446171	1	353
ENSMUSG00000084938	BB557941	2.15069	1.79736	0.0451316	1	354
ENSMUSG00000070794	BC016548	-5.91499	5.87885	0.0452417	1	355
ENSMUSG00000039318	Rab3gap2	5.54493	0.476811	0.0458204	1	356
ENSMUSG00000016756	Cmah	1.15545	-2.1178	0.046042	1	357
ENSMUSG00000039474	Wfs1	4.11476	0.786816	0.0462478	1	358
ENSMUSG00000048911	Rnf24	4.78241	-0.61601	0.0463856	1	359
ENSMUSG00000035202	Lars2	4.82661	-0.78714	0.0467196	1	360
ENSMUSG00000037257	Aagab	6.91345	0.360508	0.0468579	1	361
ENSMUSG00000028289	Epha7	6.2873	0.395379	0.0469631	1	362
ENSMUSG00000009030	Pdcl	5.48222	0.458087	0.0471006	1	363
ENSMUSG00000024026	Glo1	8.32131	-0.406738	0.0471555	1	364
ENSMUSG00000020396	Nefh	7.64929	-0.499016	0.0472788	1	365
ENSMUSG00000024197	Plin3	4.72545	-0.527844	0.0473664	1	366
ENSMUSG00000028011	Tdo2	5.74633	0.456737	0.0473683	1	367
ENSMUSG00000053141	Ptprt	7.06724	-0.536529	0.0474919	1	368
ENSMUSG00000030208	Emp1	2.91836	1.12993	0.0475505	1	369
ENSMUSG00000005583	Mef2c	7.25984	-0.512178	0.0478124	1	370
ENSMUSG00000038893	Fam117a	5.08722	0.636696	0.0478941	1	371
ENSMUSG00000037426	Depdc5	5.07677	-0.555988	0.0479837	1	372
ENSMUSG00000025403	Shmt2	3.72735	-0.84021	0.0481227	1	373
ENSMUSG00000033970	Rfc3	5.31086	-0.472868	0.0481652	1	374
ENSMUSG00000034912	Mdga2	5.32989	-0.515061	0.0486794	1	375
ENSMUSG00000090665	Gad1-ps	1.74988	-1.52124	0.0487589	1	376
ENSMUSG00000017404	Rpl19	-5.91499	5.85333	0.0489152	1	377
ENSMUSG00000037344	Slc12a9	6.15069	-0.448746	0.0489239	1	378
ENSMUSG00000057425	Ugt2b37	-5.91499	6.97648	0.0490008	1	379
ENSMUSG00000029269	Sult1b1	-5.91499	6.86777	0.0490296	1	380
ENSMUSG00000055360	Prl2c5	-5.91499	6.97065	0.049059	1	381
ENSMUSG00000050921	P2ry10	-5.91499	6.94631	0.0490861	1	382
ENSMUSG00000021287	Xrcc3	2.70356	-1.18127	0.0491886	1	383
ENSMUSG00000027217	Tspan18	3.04856	-0.923878	0.0493	1	384
ENSMUSG00000005533	Igf1r	3.2433	-0.943107	0.049454	1	385
ENSMUSG00000014554	Dguok	5.94051	-0.411877	0.0494647	1	386
ENSMUSG00000027071	P2rx3	-5.91499	-5.84699	0.0495086	1	387
ENSMUSG00000054733	Msra	4.91862	0.591719	0.0495503	1	388
ENSMUSG00000024816	Frmd8	4.51143	-0.578813	0.0499215	1	389
