# Supplementary material for: Placental endocrine function shapes cerebellar development and social behavior
Source: Nat Neurosci. 2021 Aug 16;24(10):1392–401. doi: 10.1038/s41593-021-00896-4 (PMC8481124; doi:10.1038/s41593-021-00896-4)
Supplement: Supplementary file 4 — Donors’ information for myelin/OL protein and gene expression analyses in infant vermis [file 41593_2021_896_MOESM4_ESM.xlsx]

## Sheet: List of donors
	UMBN	Group	Sex	GA at birth (wks)	Age at death (d)	Age at death (wks)	Corrected age (wks)	PMI	RIN	Brain weight (g)	Race	Cause of Death
	1325	Preterm	F	25	182	26	11	18	-	-	-	Sudden Unexplained Death in Infancy
	1487	Preterm	F	29	64	9.14286	-1.85714	24	-	-	Black	Prematurity with complications
	4353	Term	M	40	34	4.85714	4.85714	5	9	-	Black	Probable overlay
	4355	Term	M	38	81	11.5714	9.57143	22	8.2	633	Caucasian	SUID, Prone Sleep position and excessive bedding
	4364	Preterm	M	27	145	20.7143	7.71429	23	7.6	-	-	Prematurity, Pneumonia
	4373	Preterm	F	34	100	14.2857	8.28571	13	7.2	570	Caucasian	Methicillin susceptible Staphylococcus
	4375	Term	F	40	2	0.285714	0.285714	26	8.9	400	Caucasian	Positional asphyxia
	4381	Term	F	40	91	13	13	18	6.9	680	-	Probable Aspshyxia
	4383	Term	F	40	76	10.8571	10.8571	8	8	625	Black	Probable overlay
	4389	Preterm	F	34	79	11.2857	5.28571	27	8.5	516	Black	Positional Asphyxia
	4391	Term	M	40	27	3.85714	3.85714	13	9.5	450	Caucasian	Asphyxia due to co-sleeping
	4400	Term	M	40	86	12.2857	12.2857	13	7.5	602	Caucasian	Positional Asphyxia
	4402	Term	M	39	66	9.42857	8.42857		6.7	555	Black	Co-Sleeping
	4412	Term	M	40	66	9.42857	9.42857	21	-	684	Black	Sudden Unexplained Infant Death
	4414	Term	F	37	38	5.42857	2.42857	5	8.2	456	Caucasian	Sudden Unexpected Infant Death with Co-sleeping
	4416	Preterm	F	26	142	20.2857	6.28571	27	3.1	-	-	Asphyxia, Prematurity
	4417	Preterm	M	28	71	10.1429	-1.85714	45	8.5	392	Black	Undetermined, Hepatic Stenosis, Prematurity
	4420	Term	M	40	63	9	9	36	8.9	550	Caucasian	Positional asphyxia
	5658	Term	M	38	41	5.85714	3.85714	32	-	550	-	Sudden Unexplained Death in Infancy
	5708	Preterm	F	29	156	22.2857	11.2857	31	-	-	-	Viral syndrome with focal acute pneumonia
	5716	Preterm	M	29	96	13.7143	2.71429	27	-	-	-	Sudden Unexplained Death in Infancy
	5754	Preterm	M	33	149	21.2857	14.2857	13	4.6	-	-	Sudden Unexplained Death in Infancy
	5843	Preterm	M	34	99	14.1429	8.14286	33	8.3	-	-	Unknown
	5886	Term	M	40	46	6.57143	6.57143	27	8.9	590	Black	Sudden Unexplained Death in Infancy
